# Supplementary material for: Genomic and transcriptomic analysis of carbohydrate utilization by Paenibacillus sp. JDR-2: systems for bioprocessing plant polysaccharides
Source: BMC Genomics. 2016 Feb 24;17:131. doi: 10.1186/s12864-016-2436-5 (PMC4765114; doi:10.1186/s12864-016-2436-5)
Supplement: Additional file 2: — Total transcriptome data representing all growth conditions from this study. The data table consists of Pjdr2 gene locus tag ID (accession numbers), in silico annotation results, per transcript ANOVA analysis results, calculated transcript quantity given as RPKM values (Reads Per Kilobase per Million reads sequenced), fold change data for each gene in every growth condition relative to the YE control with corresponding p-values (moderated t-test), fold change data for each gene in the glucan containing growth conditions relative to their constituent sugars with corresponding p-values and fold change data for each gene in the xylan growth conditions relative to xylose and arabinose with corresponding p-values. Analyses were performed using DNASTAR Arraystar v12 (Madison, WI). (XLSX 6349 kb) [file 12864_2016_2436_MOESM2_ESM.xlsx]

## Sheet: 8-13-2015 all less Mf Gene tabl
/locus_tag	/product	F value (ANOVA)	P value (ANOVA)	Barley Glucan - linear total RPKM	Starch - linear total RPKM	Cellobiose - linear total RPKM	Maltose - linear total RPKM	Glucose - linear total RPKM	Arabinose - linear total RPKM	Xylose - linear total RPKM	Yeast Extract - linear total RPKM	Sorghum - linear total RPKM	Sweetgum - linear total RPKM	Sweetgum noYE - linear total RPKM	Fold change B v YE	P value B v YE	S v YE	P value S v YE	Fold change C v YE	P value C v YE	Fold change M v YE	P value M v YE	Fold change G v YE	P value G v YE	Fold change A v YE	P value A v YE	Fold change X v YE	P value X v YE	Fold change SO v YE	P value SO v YE	Fold change SG v YE	P value SG v YE	Fold change SGnoYE v YE	P value SGnoYE v YE	Fold change B v C	P value B v C	Fold change B v G	P value B v G	Fold change S v M	P value S v M	Fold change S v G	P value S v G	Fold change C v G	P value C v G	Fold change M v G	P value M v G	Fold change SO v X	P value SO v X	Fold change SO v A
Pjdr2_0001	chromosomal replication initiation protein	11.247	2.29e-06	225.436	241.935	265.018	233.258	344.195	218.083	226.787	180.745	256.091	239.312	264.182	1.24726	0.0099	1.33855	0.0746	1.46626	0.000306	1.29054	0.00367	1.90431	0.00164	1.20658	0.00486	1.25474	0.00656	1.41687	0.00122	1.32403	0.0454	1.46163	0.000439	0.850644	0.0355	0.654967	0.0277	1.0372	0.788	0.702902	0.0634	0.769966	0.239	0.677693	0.0182	1.12921	0.108	1.17428
Pjdr2_0002	DNA polymerase III subunit beta	38.604	4.2e-11	90.289	101.631	90.118	61.637	113.704	54.723	79.906	112.501	78.517	76.011	126.511	0.80256	0.0122	0.903375	0.383	0.801037	0.00429	0.547878	0.000181	1.01069	0.903	0.486418	1.28e-05	0.710264	0.00054	0.697921	0.000672	0.675643	0.0127	1.12452	0.027	1.0019	0.995	0.794068	0.0771	1.64886	0.00667	0.893817	0.389	0.792562	0.19	0.542081	0.00217	0.982621	0.788	1.43482
Pjdr2_0003	S4 domain-containing protein YaaA	9.912	6.34e-06	48.905	39.491	57.642	22.089	62.91	19.284	30.28	59.15	30.352	35.207	14.155	0.826799	0.212	0.667649	0.386	0.974515	0.82	0.373444	4.83e-05	1.06357	0.858	0.326026	0.000227	0.511922	0.000445	0.513135	0.000485	0.595217	0.00188	0.239307	6.05e-06	0.848421	0.412	0.777379	0.556	1.78782	0.18	0.627742	0.403	0.916266	0.9	0.351122	0.0181	1.00237	0.998	1.57391
Pjdr2_0004	DNA replication and repair protein RecF	8.632	1.89e-05	94.545	89.243	114.491	68.32	110.299	122.597	68.995	89.064	69.156	52.17	68.41	1.06154	0.342	1.00201	1	1.28548	0.0341	0.767083	0.0103	1.23842	0.375	1.3765	0.00164	0.774659	0.0941	0.77647	0.0308	0.585752	0.00416	0.768096	0.00765	0.82579	0.104	0.85717	0.61	1.30626	0.0711	0.809101	0.45	1.038	0.951	0.619403	0.0901	1.00234	1	0.564089
Pjdr2_0005	hypothetical protein	11.223	2.33e-06	113.568	105.821	130.748	156.293	161.209	208.724	130.296	110.322	114.041	89.145	161.031	1.02942	0.689	0.959198	0.784	1.18515	0.0487	1.41669	0.0108	1.46125	0.0588	1.89195	0.000131	1.18105	0.148	1.03371	0.687	0.808038	0.157	1.45964	0.00314	0.868598	0.0688	0.704477	0.117	0.677068	0.0296	0.656422	0.0739	0.81105	0.503	0.969507	0.89	0.875248	0.276	0.546373
Pjdr2_0006	DNA gyrase subunit beta	24.219	2.91e-09	429.404	416.509	450.448	618.747	545.597	585.605	515.526	323.888	652.868	554.925	799.134	1.32578	0.000684	1.28597	0.105	1.39075	0.000251	1.91038	0.000292	1.68453	0.0031	1.80805	1.51e-05	1.59168	0.000117	2.01572	9.38e-05	1.71333	0.00224	2.46732	3.26e-05	0.953283	0.267	0.787036	0.102	0.673149	0.0276	0.7634	0.127	0.825606	0.357	1.13407	0.362	1.26641	0.0187	1.11486
Pjdr2_0007	hypothetical protein	83.424	3.03e-14	17.406	15.532	15.004	11.332	18.342	11.088	32.269	10.096	8.25	14.607	17.575	1.72416	0.000108	1.53848	0.0121	1.48615	0.000523	1.12249	0.113	1.81685	0.000638	1.09833	0.101	3.19638	1.13e-05	0.817147	0.0125	1.44688	0.0156	1.74086	0.000187	1.16015	0.0293	0.948979	0.597	1.3706	0.0271	0.846785	0.191	0.81798	0.23	0.617823	0.00469	0.255648	3.49e-05	0.743988
Pjdr2_0008	DNA gyrase subunit alpha	29.252	5.27e-10	458.215	372.076	448.568	354.055	518.191	347.695	341.636	331.997	347.588	475.936	319.28	1.38018	0.0006	1.12072	0.215	1.35112	0.000303	1.06644	0.205	1.56083	0.000973	1.04728	0.188	1.02903	0.613	1.04696	0.43	1.43356	0.0147	0.961694	0.411	1.02151	0.659	0.884258	0.187	1.0509	0.584	0.718029	0.0152	0.865641	0.277	0.683251	0.00587	1.01742	0.843	0.999693
Pjdr2_0009	metal dependent phosphohydrolase	14.281	3.08e-07	478.79	385.187	491.285	381.934	535.768	384.201	423.885	355.437	356.102	523.105	355.921	1.34705	0.00155	1.0837	0.439	1.3822	0.000402	1.07455	0.204	1.50735	0.00127	1.08092	0.0784	1.19257	0.0621	1.00187	0.995	1.47172	0.0112	1.00136	0.99	0.974566	0.628	0.893652	0.214	1.00852	0.949	0.718944	0.0211	0.916975	0.459	0.712871	0.00814	0.840091	0.179	0.926865
Pjdr2_0010	hypothetical protein	124.306	1.15e-15	30.89	19.738	27.176	39.793	25.803	39.258	55.113	6.956	45.726	42.068	2.744	4.44094	2.23e-05	2.83767	0.0038	3.90707	2.59e-06	5.72101	1.86e-05	3.70959	0.000709	5.64402	9.05e-07	7.92349	1.37e-06	6.57394	7.04e-06	6.04796	2.89e-06	0.394565	0.000177	1.13664	0.234	1.19715	0.471	0.496008	0.011	0.764956	0.316	1.05324	0.893	1.54222	0.0739	0.829678	0.0457	1.16476
Pjdr2_0011	sigma-F transcribed protein	8.623	1.9e-05	2.894	4.809	2.43	7.73	2.297	3.066	20.549	8.995	2.831	1.001	24.017	0.321718	0.00851	0.534623	0.398	0.270187	0.00621	0.859346	0.654	0.255358	0.0203	0.340831	0.0118	2.28441	0.101	0.314712	0.0155	0.111232	0.0108	2.66999	0.0175	1.19072	0.257	1.25987	0.58	0.622127	0.44	2.09362	0.307	1.05807	0.946	3.36526	0.0207	0.137765	0.00777	0.923368
Pjdr2_0012	Orn/Lys/Arg decarboxylase major region	4.184	0.00269	7.064	4.397	7.76	8.447	6.959	8.214	6.88	5.788	5.433	4.366	6.023	1.22043	0.0165	0.759563	0.358	1.34055	0.00418	1.45927	0.00259	1.20221	0.421	1.41908	0.000944	1.1886	0.126	0.93869	0.413	0.754319	0.12	1.04052	0.616	0.910393	0.224	1.01515	0.975	0.520507	0.0423	0.631803	0.222	1.11507	0.791	1.21382	0.433	0.789747	0.0996	0.661479
Pjdr2_0013	thymidylate kinase	61.858	5.16e-13	133.859	162.35	128.35	252.957	132.672	237.331	205.136	234.852	226.879	127.238	292.023	0.569971	0.00032	0.691288	0.0123	0.546514	0.000146	1.07709	0.304	0.564917	0.000743	1.01056	0.866	0.873469	0.0742	0.966052	0.607	0.541779	0.00176	1.24343	0.045	1.04292	0.445	1.00895	0.938	0.641809	0.00417	1.2237	0.0605	0.967424	0.775	1.90664	0.00121	1.106	0.152	0.955962
Pjdr2_0014	hypothetical protein	39.886	3.13e-11	358.266	502.934	346.6	615.517	376.16	596.29	727.118	596.611	727.63	446.64	645.444	0.600503	0.000275	0.842985	0.158	0.580947	0.000138	1.03169	0.636	0.630494	0.00222	0.999462	1	1.21875	0.0112	1.21961	0.0417	0.748629	0.0395	1.08185	0.311	1.03366	0.551	0.952432	0.653	0.817093	0.0874	1.33702	0.044	0.921416	0.574	1.63632	0.00412	1.0007	1	1.22026
Pjdr2_0015	hypothetical protein	48.033	5.51e-12	233.815	295.973	224.459	445.872	238.453	431.186	359.113	409.587	451.204	222.829	527.242	0.570857	0.000104	0.722614	0.0173	0.548013	5.02e-05	1.08859	0.223	0.582179	0.000655	1.05273	0.219	0.87677	0.168	1.10161	0.174	0.544033	0.00156	1.28725	0.00675	1.04168	0.483	0.980552	0.864	0.663808	0.00877	1.24122	0.0759	0.941313	0.661	1.86985	0.00208	1.25644	0.0836	1.04642
Pjdr2_0016	DNA polymerase III subunit delta'	27.616	8.93e-10	325.856	344.279	349.407	480.992	390.001	520.455	431.004	465.813	478.943	271.423	485.779	0.699542	0.0013	0.739093	0.0162	0.750102	0.00244	1.03259	0.639	0.837248	0.0419	1.1173	0.0272	0.925273	0.172	1.02819	0.764	0.582686	0.00209	1.04286	0.364	0.932595	0.356	0.835525	0.105	0.715769	0.0135	0.882764	0.216	0.895914	0.454	1.23331	0.065	1.11123	0.318	0.920238
Pjdr2_0017	PSP1 domain-containing protein	19.728	1.83e-08	685.339	530.637	792.525	949.543	857.117	986.713	719.667	683.97	889.131	454.601	893.904	1.002	0.994	0.775818	0.107	1.15871	0.0167	1.38828	0.00428	1.25315	0.0852	1.44262	0.00031	1.05219	0.383	1.29996	0.0119	0.66465	0.00796	1.30693	0.0021	0.864754	0.164	0.799586	0.205	0.558833	0.00697	0.619095	0.0268	0.924641	0.709	1.10783	0.47	1.23548	0.0502	0.901105
Pjdr2_0018	hypothetical protein	24.215	2.91e-09	852.142	679.387	959.842	1033.6	1152.53	1279.51	1031.93	782.927	1245.2	676.909	1304.11	1.08841	0.292	0.867753	0.27	1.22597	0.0218	1.32017	0.022	1.47207	0.00498	1.63426	0.000288	1.31804	0.00578	1.59045	0.00176	0.864588	0.243	1.66569	0.000915	0.887794	0.175	0.739369	0.0363	0.657302	0.0172	0.589476	0.006	0.832816	0.267	0.896812	0.367	1.20667	0.0637	0.973189
Pjdr2_0019	methyltransferase small	4.09	0.00308	23.999	14.83	32.222	17.114	29.983	19.642	16.948	25.504	13.377	19.724	14.52	0.940983	0.469	0.581501	0.157	1.26343	0.0201	0.671054	0.00416	1.17564	0.672	0.770166	0.0255	0.664516	0.0258	0.524508	0.000896	0.773392	0.135	0.569334	0.00277	0.744783	0.0047	0.8004	0.638	0.866548	0.65	0.494624	0.184	1.07468	0.932	0.570799	0.174	0.789309	0.172	0.681032
Pjdr2_0020	uroporphyrin-III C/tetrapyrrole (Corrin/Porphyrin) methyltransferase	3.003	0.0159	44.369	26.966	49.951	40.252	48.68	34.914	32.666	32.998	27.191	37.971	35.919	1.34458	0.00502	0.817192	0.548	1.51375	0.000509	1.21981	0.0165	1.47522	0.147	1.05806	0.312	0.989926	0.949	0.82402	0.0321	1.1507	0.382	1.08851	0.313	0.888244	0.0774	0.911439	0.789	0.669932	0.197	0.553944	0.17	1.02611	0.971	0.826867	0.472	0.832407	0.23	0.778806
Pjdr2_0021	AbrB family transcriptional regulator	30.956	3.14e-10	313.383	398.514	593.44	468.411	603.357	1336.72	877.46	130.246	603.817	1162.49	266.498	2.40609	0.00148	3.05971	0.0187	4.5563	5.06e-05	3.59636	0.000278	4.63245	0.000332	10.2631	7.65e-06	6.73695	0.000134	4.63598	0.00053	8.92537	2.89e-06	2.04611	0.00136	0.528079	0.00635	0.519399	0.0266	0.85078	0.59	0.660495	0.218	0.983563	0.966	0.776341	0.194	0.688142	0.18	0.451715
Pjdr2_0022	metal dependent phosphohydrolase	11.263	2.27e-06	30.431	33.957	32.738	28.523	35.289	59.095	31.497	30.535	36.044	28.578	27.89	0.996603	0.947	1.11208	0.289	1.07215	0.127	0.93411	0.31	1.15571	0.0926	1.93534	3.14e-05	1.0315	0.753	1.18044	0.279	0.935926	0.611	0.913382	0.0827	0.929533	0.155	0.862328	0.153	1.19052	0.133	0.962244	0.759	0.9277	0.606	0.808254	0.0767	1.14439	0.485	0.609941
Pjdr2_0023	TatD family hydrolase	15.145	1.86e-07	35.657	42.615	42.214	29.728	40.242	46.157	33.187	37.687	29.911	31.684	19.372	0.946135	0.422	1.13076	0.226	1.12013	0.118	0.788828	0.00854	1.06779	0.63	1.22475	0.0109	0.880589	0.224	0.793662	0.0476	0.840713	0.253	0.514039	0.000106	0.844666	0.0559	0.886068	0.463	1.43347	0.0069	1.05897	0.72	1.04902	0.85	0.738748	0.0622	0.901284	0.45	0.648017
Pjdr2_0024	hypothetical protein	34.661	1.13e-10	562.423	648.923	604.292	544.819	692.091	372.994	513.284	512.812	488.463	422.801	905.654	1.09674	0.0874	1.26542	0.0426	1.17839	0.00405	1.06242	0.295	1.3496	0.0153	0.727351	0.000191	1.00092	1	0.952519	0.31	0.824476	0.153	1.76606	4.97e-05	0.930714	0.197	0.812644	0.116	1.19108	0.105	0.937626	0.616	0.87314	0.439	0.787208	0.0651	0.951643	0.508	1.30957
Pjdr2_0025	primase/topoisomerase-like protein	4.834	0.00112	51.899	21.488	66.507	39.718	55.068	52.191	26.273	28.509	29.067	26.307	23.127	1.82045	0.00185	0.753739	0.575	2.33284	0.000261	1.39318	0.0128	1.93159	0.142	1.8307	0.00085	0.921586	0.486	1.01956	0.869	0.922764	0.725	0.811233	0.0576	0.780358	0.031	0.942462	0.926	0.541019	0.182	0.390216	0.162	1.20773	0.803	0.721262	0.454	1.10631	0.381	0.556926
Pjdr2_0026	dimethyladenosine transferase	7.677	4.58e-05	75.453	40.982	87.134	90	76.73	88.184	62.577	46.273	82.058	61.082	114.845	1.63059	0.000728	0.885653	0.723	1.88302	0.000132	1.94496	0.000706	1.65819	0.0506	1.90573	6.92e-05	1.35233	0.00314	1.77332	0.000253	1.32002	0.0886	2.48187	8.63e-05	0.865941	0.0826	0.983354	0.969	0.455357	0.034	0.534108	0.127	1.13559	0.749	1.17294	0.519	1.31131	0.00892	0.930523
Pjdr2_0027	hypothetical protein	2.263	0.0547	1.834	1.832	2.115	1.471	2.541	0.607	1.443	2.395	1.306	2.087	2.482	0.765691	0.301	0.765159	0.345	0.88302	0.739	0.614444	0.146	1.06123	0.76	0.253599	0.0454	0.602473	0.124	0.545412	0.0473	0.871562	0.4	1.03634	0.82	0.867127	0.797	0.721515	0.382	1.24529	0.596	0.721015	0.294	0.832076	0.809	0.578995	0.182	0.905288	0.832	2.15068
Pjdr2_0028	sporulation peptidase YabG	123.538	1.15e-15	13.814	16.439	6.924	6.971	8.772	15.487	90.184	13.725	3.932	9.815	19.669	1.00642	0.957	1.19769	0.307	0.504459	4.73e-05	0.507895	0.000307	0.639127	0.00379	1.12833	0.0123	6.57059	1.54e-05	0.286453	0.000119	0.715105	0.019	1.43306	0.000406	1.99505	0.00339	1.57468	0.0318	2.35814	0.00423	1.87394	0.0145	0.789293	0.258	0.794669	0.11	0.0435963	4.2e-05	0.253873
Pjdr2_0029	hypothetical protein	9.956	6.12e-06	900.779	1073.2	719.042	840.884	868.608	1184.08	891.473	484.485	1311.77	752.132	2480.86	1.85925	0.000419	2.21515	0.108	1.48414	0.00108	1.73563	0.00175	1.79285	0.0309	2.444	1.95e-05	1.84004	0.000181	2.70755	9.76e-05	1.55244	0.0171	5.12062	2.86e-06	1.25275	0.0374	1.03704	0.915	1.27628	0.539	1.23555	0.664	0.827809	0.635	0.968083	0.912	1.47146	0.00921	1.10784
Pjdr2_0030	small acid-soluble spore protein (alpha/beta-type SASP)	31.606	2.6e-10	9.544	40.548	13.564	15.708	12.493	22.282	68.864	20.263	9.96	7.973	19.666	0.471018	0.00171	2.00107	0.0495	0.669366	0.016	0.775178	0.168	0.616516	0.0244	1.09963	0.372	3.39846	0.000378	0.491529	0.00224	0.39347	0.00117	0.970526	0.769	0.703677	0.0514	0.763999	0.207	2.58143	0.0144	3.24577	0.00687	1.08572	0.776	1.25735	0.315	0.144633	0.000241	0.446996
Pjdr2_0031	4-diphosphocytidyl-2-C-methyl-D-erythritol kinase	11.786	1.56e-06	62.901	40.438	65.818	63.68	69.77	66.374	57.966	43.62	73.089	64.122	88.263	1.44201	0.000432	0.927049	0.571	1.5089	0.000811	1.45989	0.00454	1.59949	0.00459	1.52163	0.000449	1.32888	0.0246	1.67559	0.000569	1.47	0.0181	2.02345	0.000102	0.95567	0.524	0.901545	0.428	0.635014	0.0188	0.579591	0.0137	0.943365	0.774	0.912721	0.522	1.2609	0.105	1.10118
Pjdr2_0032	pur operon repressor	16.415	9.22e-08	114.767	114.154	154.212	74.735	166.912	104.933	71.399	106.641	95.354	81.684	110.909	1.0762	0.194	1.07045	0.639	1.44608	0.00274	0.700803	0.00123	1.56517	0.0236	0.983975	0.756	0.669528	0.00132	0.894154	0.0641	0.76597	0.0797	1.04001	0.435	0.744218	0.021	0.687595	0.0873	1.52746	0.0189	0.683918	0.0957	0.923916	0.791	0.44775	0.0048	1.3355	0.0142	0.908716
Pjdr2_0033	endoribonuclease L-PSP	20.341	1.4e-08	95.448	93.153	130.378	41.417	147.16	62.421	42.846	107.026	67.664	42.649	69.947	0.891821	0.412	0.870373	0.456	1.21818	0.258	0.386976	0.000397	1.37499	0.216	0.583226	0.00315	0.400334	0.00125	0.632219	0.00733	0.398487	0.000247	0.653547	0.0106	0.732091	0.141	0.648604	0.169	2.24916	0.00324	0.633004	0.123	0.885961	0.804	0.28144	0.00369	1.57923	0.022	1.084
Pjdr2_0034	SpoVG family protein	5.709	0.000378	11826.1	19037.5	6460.45	12455.3	4953.47	3249.06	9652.7	8415.17	9415.29	7621.26	21392.1	1.40533	0.448	2.26228	0.269	0.767715	0.552	1.4801	0.372	0.588635	0.364	0.386095	0.0594	1.14706	0.779	1.11885	0.804	0.905657	0.846	2.54209	0.0637	1.83054	0.00306	2.38745	0.0782	1.52846	0.339	3.84327	0.0514	1.30423	0.682	2.51447	0.0418	0.975405	0.926	2.89785
Pjdr2_0035	UDP-N-acetylglucosamine pyrophosphorylase	19.643	1.9e-08	205.349	170.829	232.953	323.04	241.115	213.963	238.113	169.077	276.511	205.069	254.389	1.21453	0.00952	1.01037	0.929	1.37779	0.00111	1.91061	0.000973	1.42607	0.00347	1.26548	0.00426	1.40831	0.00106	1.63541	0.000358	1.21287	0.156	1.50458	0.00112	0.881502	0.0378	0.851664	0.0922	0.528817	0.00393	0.708499	0.0112	0.966151	0.773	1.33978	0.0506	1.16126	0.0519	1.29233
Pjdr2_0036	ribosomal 5S rRNA E-loop binding protein Ctc/L25/TL5	16.814	7.47e-08	305.146	396.537	374.606	490.86	373.989	319.018	415.848	282.323	376.299	285.087	491.233	1.08084	0.145	1.40455	0.0243	1.32687	0.0008	1.73865	0.00192	1.32468	0.00747	1.12997	0.0149	1.47295	0.000765	1.33287	0.00537	1.00979	0.951	1.73997	0.000101	0.814577	0.0152	0.815923	0.0696	0.807842	0.162	1.06029	0.639	1.00165	1	1.3125	0.0746	0.904895	0.273	1.17955
Pjdr2_0037	peptidyl-tRNA hydrolase	7.516	5.36e-05	126.657	150.106	128.278	121.908	113.392	148.304	98.818	135.424	109.239	90.71	160.731	0.935266	0.302	1.10842	0.528	0.947235	0.387	0.900199	0.143	0.837313	0.307	1.09512	0.12	0.729696	0.00238	0.806647	0.0143	0.669825	0.0112	1.18688	0.0744	0.987365	0.856	1.11699	0.607	1.23131	0.18	1.32378	0.229	1.13128	0.688	1.0751	0.7	1.10546	0.144	0.736586
Pjdr2_0038	hypothetical protein	1.862	0.111	72.001	100.297	76.268	77.077	74.496	64.4	70.28	81.634	77.331	67.171	75.345	0.881996	0.126	1.22862	0.164	0.934263	0.365	0.94417	0.516	0.912557	0.463	0.788889	0.0805	0.860917	0.128	0.947289	0.536	0.822829	0.282	0.922955	0.637	0.944055	0.29	0.96651	0.824	1.30127	0.0595	1.34634	0.0787	1.02379	0.925	1.03464	0.807	1.10032	0.323	1.20079
Pjdr2_0039	transcription-repair coupling factor	10.159	5.22e-06	107.56	101	118.977	98.546	117.097	80.028	82.781	102.678	94.43	83.322	97.989	1.04755	0.318	0.983661	0.913	1.15874	0.00888	0.959758	0.427	1.14043	0.101	0.779405	0.00102	0.80622	0.00328	0.919669	0.129	0.811487	0.138	0.95433	0.418	0.904041	0.0551	0.918556	0.358	1.02491	0.849	0.862537	0.268	1.01606	0.918	0.841577	0.0822	1.14072	0.0573	1.17996
Pjdr2_0040	PpiC-type peptidyl-prolyl cis-trans isomerase	14.972	2.06e-07	750.869	731.456	740.411	680.23	570.874	763.87	768.681	755.147	727.162	857.599	543.752	0.994335	0.904	0.968628	0.747	0.980486	0.637	0.900792	0.0762	0.755977	0.00918	1.01155	0.76	1.01792	0.74	0.962941	0.443	1.13567	0.318	0.720062	0.000897	1.01413	0.775	1.3153	0.0287	1.07531	0.451	1.28129	0.0534	1.29698	0.124	1.19156	0.0893	0.945986	0.395	0.951944
Pjdr2_0041	hypothetical protein	23.165	4.34e-09	80.888	93.222	94.048	108.143	103.815	74.426	139.448	79.046	110.745	154.345	95.709	1.02331	0.746	1.17934	0.281	1.18979	0.0291	1.36811	0.00357	1.31334	0.0182	0.941551	0.343	1.76414	0.000349	1.40102	0.00423	1.95259	0.000907	1.2108	0.0189	0.860076	0.0594	0.779163	0.0492	0.862022	0.272	0.897967	0.47	0.905923	0.497	1.0417	0.673	0.794166	0.0301	1.48799
Pjdr2_0042	hypothetical protein	26.864	1.15e-09	140.141	140.951	168.803	133.394	187.843	117.743	248.195	111.094	193.472	279.569	148.298	1.26146	0.0102	1.26876	0.182	1.51946	0.000578	1.20073	0.0267	1.69085	0.00689	1.05985	0.341	2.23409	0.000167	1.74151	0.000299	2.5165	0.000126	1.33489	0.00769	0.830205	0.014	0.746053	0.0922	1.05665	0.72	0.750367	0.159	0.898638	0.635	0.710135	0.0404	0.779517	0.0281	1.64317
Pjdr2_0043	AbrB family transcriptional regulator	256.471	0	3.914	184.004	2.442	14.032	2.656	16.116	120.024	20.433	3.021	4.487	20.945	0.191543	8.57e-05	9.00532	0.000107	0.119494	3.3e-06	0.686753	0.0715	0.129966	2.25e-05	0.788724	0.0107	5.87408	3.36e-05	0.147862	5.29e-05	0.219579	4.1e-06	1.02507	0.76	1.60295	0.0361	1.4738	0.102	13.1129	0.000486	69.2899	2.12e-05	0.919429	0.709	5.28411	0.00126	0.0251719	3.9e-05	0.18747
Pjdr2_0044	AraC family transcriptional regulator	10.876	3.01e-06	15.217	15.498	16.289	23.389	16.599	20.842	19.834	13.331	19.16	12.69	19.809	1.14145	0.0869	1.16256	0.238	1.22186	0.0379	1.75448	0.000577	1.24516	0.0951	1.56342	0.00117	1.48779	0.00245	1.43728	0.0031	0.951902	0.775	1.48595	0.00163	0.934189	0.331	0.916711	0.51	0.662624	0.00889	0.933661	0.64	0.98129	0.943	1.40904	0.0278	0.966051	0.65	0.919315
Pjdr2_0045	glycoside hydrolase	51.421	2.92e-12	9.203	13.61	6.756	12.035	7.327	10.282	10.547	24.8	14.372	5.569	9.607	0.371092	2.53e-05	0.548806	0.00331	0.272428	2.08e-05	0.485306	0.000164	0.295444	5.71e-05	0.414621	1.53e-05	0.425306	8.31e-05	0.579506	0.00175	0.224577	2.44e-05	0.387389	3.93e-05	1.36217	0.0165	1.25605	0.0699	1.13084	0.255	1.85756	0.00286	0.922094	0.666	1.64263	0.005	1.36256	0.0365	1.39768
Pjdr2_0046	hypothetical protein	14.411	2.85e-07	14.172	19.14	14.942	23.252	17.284	28.807	22.361	18.639	22.042	17.355	21.114	0.760355	0.0111	1.0269	0.839	0.801665	0.0108	1.24752	0.0172	0.927326	0.486	1.54557	0.000614	1.19972	0.0296	1.1826	0.0594	0.93111	0.584	1.13283	0.334	0.94847	0.43	0.819944	0.153	0.823152	0.0924	1.10737	0.454	0.864491	0.421	1.34528	0.0336	0.985725	0.864	0.765151
Pjdr2_0047	glycerate kinase	10.247	4.87e-06	11.323	9.607	11.886	19.952	10.973	17.401	14.202	12.057	13.482	10.525	16.926	0.939111	0.521	0.796827	0.18	0.985799	0.861	1.6548	0.000853	0.910126	0.438	1.44323	0.00241	1.17786	0.145	1.11817	0.18	0.872938	0.442	1.4038	0.0117	0.952639	0.618	1.03185	0.862	0.481526	0.00309	0.875512	0.433	1.08315	0.683	1.8182	0.00379	0.949323	0.627	0.774771
Pjdr2_0048	MazG family protein	11.195	2.38e-06	167.041	84.537	176.081	126.575	161.292	131.965	100.006	98.323	132.335	126.028	81.16	1.69891	0.000261	0.859787	0.539	1.79085	3.82e-05	1.28734	0.00702	1.64043	0.0181	1.34216	0.000569	1.01712	0.783	1.34593	0.00152	1.28177	0.0621	0.825448	0.0217	0.948663	0.462	1.03565	0.887	0.66788	0.105	0.524122	0.0535	1.09169	0.761	0.784754	0.196	1.32327	0.0131	1.00281
Pjdr2_0049	histone family protein DNA-binding protein	5.875	0.000311	2095.55	2268.51	2499.07	2277.03	2601.81	2364.66	2322.28	1780.45	2519.92	3031.75	3092.26	1.17698	0.0529	1.27412	0.228	1.40362	0.00308	1.27891	0.0319	1.46132	0.0191	1.32812	0.00524	1.30432	0.00688	1.41533	0.00347	1.7028	0.00393	1.73679	0.00072	0.838532	0.036	0.805419	0.154	0.996257	0.996	0.871896	0.506	0.96051	0.856	0.875172	0.362	1.08511	0.233	1.06566
Pjdr2_0050	RNA-binding S4 domain-containing protein	9.752	7.22e-06	3764.84	3235.97	4356.91	4717.49	3887.36	2939.12	4276.48	2731.29	4319.24	4960.02	4415.62	1.37841	0.008	1.18478	0.227	1.59518	0.00163	1.7272	0.00188	1.42327	0.0502	1.07609	0.388	1.56574	0.00254	1.58139	0.00226	1.816	0.0033	1.61668	0.00679	0.864109	0.0229	0.968484	0.87	0.685952	0.0164	0.832435	0.279	1.12079	0.645	1.21355	0.238	1.01	0.908	1.46957
Pjdr2_0051	hypothetical protein	9.098	1.25e-05	48.892	67.63	75.165	72.026	86.486	65.976	65.688	72.088	65.935	65.873	61.076	0.678229	0.000293	0.938153	0.556	1.04268	0.29	0.999133	0.999	1.19972	0.177	0.915208	0.0397	0.911218	0.165	0.914641	0.177	0.913787	0.446	0.847243	0.0059	0.650469	0.000964	0.565322	0.0175	0.938968	0.559	0.781976	0.16	0.8691	0.551	0.832804	0.218	1.00376	0.983	0.999381
Pjdr2_0052	hypothetical protein	318.318	0	201.462	77.235	113.21	15.068	85.486	10.614	8.63	49.523	10.918	9.773	12.408	4.06809	1.25e-05	1.5596	0.011	2.28602	2.93e-05	0.304266	0.000321	1.7262	0.00125	0.214334	4.14e-06	0.174269	7.7e-06	0.220461	4.6e-05	0.197345	7.31e-06	0.250553	2.41e-05	1.77955	0.000986	2.35667	0.00148	5.12578	0.000812	0.903487	0.405	1.32431	0.113	0.176263	0.000481	1.26506	0.0969	1.02858
Pjdr2_0053	sporulation protein YabP	280.942	0	201.222	116.58	119.023	36.811	94.298	24.203	35.007	152.775	28.261	11.707	155.026	1.31712	0.00452	0.763082	0.067	0.779072	0.00366	0.240949	1.33e-05	0.617236	0.00167	0.158421	7.2e-06	0.229144	6.41e-05	0.184987	1.4e-05	0.0766262	7.71e-07	1.01473	0.801	1.69063	0.000637	2.1339	0.00148	3.16698	0.000708	1.23629	0.119	1.26219	0.152	0.390368	0.000481	0.807296	0.163	1.16769
Pjdr2_0054	spore cortex biosynthesis protein YabQ	215.496	0	181.014	116.69	118.871	45.137	94.372	25.444	35.25	159.299	30.791	13.979	174.434	1.13632	0.0626	0.73252	0.0642	0.746211	0.00106	0.283348	1.12e-05	0.592423	0.00249	0.159726	6.42e-07	0.22128	6.43e-05	0.193289	8.02e-06	0.0877517	8.06e-07	1.09501	0.0961	1.52278	0.00407	1.91808	0.00771	2.58523	0.00158	1.23648	0.212	1.25959	0.276	0.478287	0.00202	0.873506	0.362	1.21013
Pjdr2_0055	septum formation initiator	33.09	1.72e-10	296.988	295.434	320.862	221.294	339.879	206.165	195.536	339.116	204.561	200.435	360.071	0.875772	0.021	0.87119	0.151	0.946171	0.192	0.652562	0.000589	1.00225	0.993	0.607949	0.000133	0.576604	0.000417	0.603218	0.000358	0.59105	0.00254	1.06179	0.4	0.925596	0.116	0.873806	0.243	1.33503	0.0198	0.869234	0.244	0.944048	0.722	0.651097	0.00942	1.04616	0.635	0.992219
Pjdr2_0056	RNA binding S1 domain-containing protein	1.263	0.312	1188.28	1212.12	1451.57	1260.75	1398.77	1289.96	1258.54	1316.5	1186.85	1110.54	1443.51	0.902603	0.112	0.920713	0.691	1.10259	0.0863	0.95765	0.461	1.06249	0.644	0.97984	0.606	0.955969	0.602	0.90152	0.0909	0.843553	0.292	1.09647	0.183	0.818619	0.0327	0.849517	0.328	0.961429	0.846	0.866562	0.541	1.03774	0.892	0.901327	0.475	0.943043	0.565	0.920068
Pjdr2_0057	hypothetical protein	1.106	0.402	0.959	0.963	0.088	0.071	4.027	0.065	0.645	1.276	0.973	0.099	0.005	0.75124	0.472	0.75453	0.455	0.0688006	0.348	0.0556491	0.285	3.15569	0.00127	0.0506982	0.271	0.505386	0.00972	0.762475	0.615	0.0779328	0.304	0.00408554	0.0701	10.9191	0.487	0.238059	0.027	13.5587	0.369	0.239102	0.00542	0.0218021	0.493	0.0176345	0.197	1.5087	0.484	15.0395
Pjdr2_0058	stage II sporulation protein E	277.228	0	2.023	221.636	23.082	51.832	8.465	10.208	46.454	186.235	40.133	0.649	330.981	0.0108652	3.73e-06	1.19009	0.588	0.123943	4.04e-06	0.278316	2.24e-05	0.0454524	4.58e-05	0.0548146	3.05e-07	0.24944	5.57e-06	0.215498	2.81e-05	0.00348362	7.27e-08	1.77723	0.00024	0.0876629	0.000278	0.239045	0.00947	4.27604	0.00398	26.1832	0.000431	2.72687	0.0641	6.12323	0.00101	0.863925	0.181	3.93139
Pjdr2_0059	hypothetical protein	50.353	3.54e-12	0.691	26.612	5.325	11.167	2.257	5.632	9.711	54.657	8.272	0.435	57.228	0.012635	7.84e-06	0.486888	0.169	0.0974321	1.9e-05	0.20431	6e-05	0.0412971	0.00132	0.103044	1.63e-05	0.177673	9.39e-05	0.151348	3.62e-05	0.00796006	2.45e-06	1.04704	0.735	0.12968	0.000901	0.305955	0.107	2.38308	0.0709	11.7899	0.0126	2.3593	0.397	4.94733	0.0236	0.851839	0.329	1.46877
Pjdr2_0060	serine/threonine protein kinase	7.787	4.12e-05	97.538	95.804	98.501	111.296	88.063	136.803	106.926	142.307	124.858	64.202	189.829	0.685404	0.00677	0.673215	0.24	0.692168	0.00328	0.782082	0.0263	0.618821	0.0579	0.961317	0.617	0.751373	0.0116	0.87738	0.141	0.451151	0.000646	1.33394	0.00764	0.990229	0.923	1.1076	0.721	0.860799	0.603	1.0879	0.838	1.11853	0.766	1.26383	0.312	1.1677	0.0654	0.912685
Pjdr2_0061	tRNA(Ile)-lysidine synthetase	15.928	1.2e-07	219.716	177.224	211.844	189.437	234.948	429.809	173.462	186.654	209.097	121.877	220.198	1.17713	0.0405	0.949478	0.627	1.13496	0.0906	1.01491	0.839	1.25874	0.0264	2.3027	5.77e-06	0.929321	0.613	1.12023	0.43	0.652958	0.0137	1.17971	0.0112	1.03716	0.729	0.935166	0.597	0.93553	0.569	0.754311	0.0535	0.901663	0.574	0.806293	0.0847	1.20543	0.402	0.486487
Pjdr2_0062	hypoxanthine phosphoribosyltransferase	13.023	6.75e-07	470.475	407.891	501.201	466.558	609.498	772.272	540.352	374.26	620.336	576.578	435.505	1.25708	0.0245	1.08986	0.501	1.33918	0.00393	1.24661	0.0299	1.62854	0.00187	2.06346	8.79e-05	1.44379	0.00712	1.6575	0.0011	1.54058	0.00955	1.16364	0.163	0.938696	0.445	0.771905	0.0596	0.874256	0.296	0.669224	0.0188	0.822317	0.232	0.765478	0.0406	1.14802	0.239	0.80326
Pjdr2_0063	ATP-dependent metalloprotease FtsH	12.678	8.45e-07	2050.09	1879.74	2088.67	2576.45	2332.69	2676.55	2364.17	1701.49	2741.45	2165.97	2801.74	1.20488	0.00559	1.10476	0.397	1.22755	0.00165	1.51423	0.00228	1.37097	0.017	1.57306	4.35e-05	1.38947	0.000555	1.6112	0.000245	1.27298	0.0726	1.64664	0.000113	0.981533	0.691	0.878854	0.308	0.729587	0.0458	0.805826	0.164	0.895389	0.54	1.1045	0.464	1.15958	0.0556	1.02425
Pjdr2_0064	basic membrane lipoprotein	115.447	1.15e-15	391.489	293.586	283.725	115.314	306.225	125.536	168.267	277.647	131.557	402.284	99.693	1.41002	0.0125	1.05741	0.706	1.02189	0.812	0.415325	0.000193	1.10293	0.479	0.452141	0.000191	0.606048	0.00186	0.47383	0.000487	1.44891	0.0206	0.359063	6.61e-05	1.37982	0.00655	1.27844	0.126	2.54598	0.000964	0.958727	0.799	0.926527	0.706	0.376566	0.000979	0.781835	0.0205	1.04797
Pjdr2_0065	ABC transporter	123.087	1.15e-15	84.329	56.639	71.673	28.38	79.111	26.644	31.266	65.117	25.52	53.443	16.471	1.29503	0.00259	0.869808	0.264	1.10068	0.136	0.435832	7.43e-05	1.2149	0.135	0.409165	6.31e-06	0.480143	3.18e-05	0.391905	3.81e-05	0.820726	0.131	0.252941	4.68e-06	1.17657	0.0555	1.06595	0.691	1.99574	0.00281	0.715949	0.0712	0.90598	0.673	0.358738	0.00124	0.816225	0.0287	0.957817
Pjdr2_0066	inner-membrane translocator	153.128	0	99.645	70.694	81.748	38.145	96.299	34.388	38.595	72.944	34.983	70.912	22.656	1.36605	0.00448	0.969143	0.78	1.1207	0.0898	0.522937	0.000215	1.32017	0.0156	0.471424	9.89e-05	0.529107	0.000118	0.479585	0.000149	0.972139	0.831	0.310588	2.48e-05	1.21893	0.0277	1.03475	0.769	1.85327	0.00213	0.734107	0.0253	0.848905	0.28	0.396115	0.00052	0.906404	0.18	1.01731
Pjdr2_0067	inner-membrane translocator	120.613	1.15e-15	115.583	89.931	94.046	46.106	115.68	41.939	45.807	84.115	43.674	85.141	32.682	1.37411	0.00123	1.06915	0.48	1.11806	0.0529	0.548135	0.000179	1.37527	0.00672	0.498596	9.02e-05	0.544582	8.94e-05	0.519218	0.000184	1.01221	0.942	0.388546	4.91e-05	1.22901	0.00691	0.999157	1	1.95052	0.00158	0.77741	0.0428	0.812979	0.18	0.398566	0.000481	0.953425	0.502	1.04136
Pjdr2_0068	quinolinate synthetase complex subunit alpha	39.292	3.59e-11	228.218	207.27	227.527	265.016	225.692	282.662	373.431	161.196	421.841	327.265	300.959	1.41578	0.00317	1.28582	0.0824	1.41149	0.00182	1.64406	0.00071	1.40011	0.0121	1.75353	0.000225	2.31662	6.27e-05	2.61694	7.59e-05	2.03023	0.00103	1.86703	0.000215	1.00303	0.972	1.01119	0.936	0.782103	0.0517	0.918377	0.505	1.00813	0.971	1.17424	0.134	1.12964	0.128	1.49239
Pjdr2_0069	L-aspartate oxidase	21.148	9.89e-09	128.952	79.914	94.347	108.03	91.394	106.689	94.205	70.781	147.539	87.835	83.232	1.82184	0.000397	1.12904	0.218	1.33295	0.00227	1.52625	0.00225	1.29123	0.0218	1.50732	0.000433	1.33094	0.00215	2.08445	0.000119	1.24095	0.117	1.17591	0.0207	1.36678	0.0155	1.41094	0.0346	0.739745	0.0293	0.874391	0.24	1.03231	0.846	1.18202	0.181	1.56615	0.00252	1.38288
Pjdr2_0070	nicotinate-nucleotide pyrophosphorylase	20.572	1.27e-08	117.164	69.205	90.67	85.023	87.911	88.89	75.103	66.488	114.662	67.646	66.401	1.76218	0.000361	1.04086	0.664	1.3637	0.000287	1.27877	0.00673	1.32221	0.0114	1.33694	0.000264	1.12958	0.0242	1.72455	0.000414	1.01742	0.909	0.998696	0.996	1.29221	0.0213	1.33276	0.0545	0.813953	0.0731	0.787215	0.0628	1.03138	0.833	0.96715	0.764	1.52672	0.00395	1.28993
Pjdr2_0071	Baf family transcriptional regulator	18.84	2.75e-08	158.062	110.013	141.804	103.051	142.172	109.235	83.908	115.029	129.67	100.667	86.418	1.3741	0.00406	0.956389	0.697	1.23277	0.00668	0.895865	0.127	1.23597	0.0373	0.949624	0.393	0.729448	0.00199	1.12728	0.134	0.875144	0.328	0.751269	0.00573	1.11465	0.145	1.11176	0.345	1.06756	0.548	0.773798	0.0613	0.997409	1	0.724829	0.0166	1.54539	0.00359	1.18708
Pjdr2_0072	Hsp33 protein	14.039	3.57e-07	154.779	88.018	145.355	82.872	140.175	90.701	60.8	107.064	92.76	81.915	46.434	1.44567	0.00355	0.822106	0.416	1.35765	0.00314	0.774043	0.0352	1.30926	0.153	0.847164	0.049	0.567884	0.000755	0.866398	0.0383	0.765102	0.111	0.433703	0.000273	1.06484	0.527	1.10419	0.685	1.06209	0.812	0.627915	0.135	1.03696	0.929	0.591205	0.0411	1.52566	0.00717	1.0227
Pjdr2_0073	PpiC-type peptidyl-prolyl cis-trans isomerase	18.155	3.83e-08	163.732	110.522	173.967	121.516	182.059	122.094	112.38	97.058	182.595	152.135	128.622	1.68695	0.00107	1.13872	0.373	1.7924	0.000129	1.25199	0.0218	1.87578	0.000861	1.25795	0.00669	1.15787	0.0743	1.8813	0.000516	1.56747	0.00625	1.32521	0.00324	0.941168	0.479	0.899334	0.418	0.909528	0.496	0.607066	0.015	0.955551	0.761	0.667452	0.0118	1.6248	0.00509	1.49553
Pjdr2_0074	cysteine synthase A	19.301	2.22e-08	1631.84	1368.45	1442.17	1650.59	1293.06	1347.06	1184.41	1378.15	1449.49	1005.37	703.025	1.18408	0.0114	0.992961	0.948	1.04645	0.257	1.19768	0.0217	0.938258	0.468	0.977436	0.765	0.859419	0.189	1.05176	0.337	0.729508	0.0339	0.510122	0.000344	1.13152	0.0445	1.262	0.0731	0.829068	0.0718	1.0583	0.621	1.11532	0.493	1.2765	0.0573	1.2238	0.144	1.07604
Pjdr2_0075	anthranilate synthase	5.266	0.000644	37.849	30.708	49.077	43.83	47.598	42.023	37.079	36.39	39.114	36.212	59.911	1.04009	0.552	0.843866	0.387	1.34865	0.00182	1.20446	0.0271	1.308	0.182	1.15479	0.0721	1.01895	0.806	1.07485	0.276	0.995103	0.986	1.64637	0.000633	0.77121	0.00841	0.795176	0.335	0.700616	0.0758	0.645157	0.126	1.03108	0.944	0.920844	0.698	1.05486	0.502	0.930777
Pjdr2_0076	glutamine amidotransferase	3.206	0.0116	143.514	119.962	150.906	164.383	128.625	179.92	162.174	121.659	145.132	108.941	174.334	1.17963	0.0499	0.986051	0.948	1.24039	0.0196	1.35117	0.0169	1.05725	0.838	1.47888	0.00124	1.33302	0.0085	1.19294	0.0744	0.895456	0.52	1.43296	0.00313	0.951016	0.417	1.11576	0.738	0.729774	0.0708	0.932656	0.83	1.17323	0.722	1.27801	0.368	0.894917	0.238	0.80665
Pjdr2_0077	class IV aminotransferase	1.292	0.297	30.618	19.689	32.375	27.507	28.257	29.976	24.558	26.282	20.661	20.779	22.497	1.16499	0.124	0.749164	0.472	1.23183	0.0397	1.04663	0.601	1.07515	0.858	1.14058	0.172	0.934411	0.556	0.786121	0.0379	0.790643	0.231	0.855993	0.18	0.945735	0.371	1.08356	0.88	0.715788	0.35	0.696798	0.506	1.14573	0.842	0.97347	0.957	0.841301	0.157	0.689229
Pjdr2_0078	dihydropteroate synthase	2.652	0.0282	30.466	15.195	33.262	33.899	28.003	26.975	24.504	22.91	20.446	20.956	25.026	1.32985	0.00821	0.663263	0.384	1.45188	0.00196	1.47968	0.00341	1.22234	0.393	1.17747	0.0661	1.06958	0.521	0.892467	0.213	0.914729	0.604	1.09237	0.206	0.915948	0.327	1.08795	0.795	0.448249	0.0866	0.542618	0.238	1.18779	0.688	1.21053	0.454	0.834412	0.196	0.757956
Pjdr2_0079	dihydroneopterin aldolase	1.108	0.401	29.536	30.788	31.555	35.906	33.811	35.091	29.592	25.596	24.56	26.547	28.45	1.15389	0.0823	1.20282	0.663	1.23278	0.0144	1.40277	0.00331	1.32091	0.104	1.37093	0.00206	1.15611	0.0733	0.959504	0.7	1.03714	0.79	1.11148	0.443	0.936007	0.293	0.873561	0.477	0.857461	0.685	0.910603	0.841	0.933285	0.796	1.06198	0.723	0.829939	0.131	0.699895
Pjdr2_0080	2-amino-4-hydroxy-6- hydroxymethyldihydropteridine pyrophosphokinase	69.792	1.65e-13	208.333	156.364	234.626	321.9	291.645	299.777	261.305	158.451	330.241	243.29	405.402	1.31481	0.00298	0.986831	0.89	1.48075	0.000212	2.03154	0.000201	1.8406	0.00032	1.89192	1.42e-05	1.64912	0.000104	2.08419	3.55e-05	1.53543	0.00836	2.55853	5.98e-06	0.887938	0.102	0.714338	0.0203	0.485754	0.00165	0.536146	0.00135	0.804491	0.166	1.10374	0.364	1.26381	0.0101	1.10162
Pjdr2_0081	XRE family transcriptional regulator	27.802	8.39e-10	138.886	88.571	158.25	204.02	172.627	182.799	145.411	98.977	181.92	142.332	237.608	1.40321	0.00621	0.894863	0.493	1.59885	0.000747	2.06128	0.000536	1.7441	0.00196	1.84688	0.00027	1.46914	0.0025	1.83799	0.000339	1.43802	0.0239	2.40062	9.83e-05	0.877637	0.0871	0.804543	0.094	0.43413	0.00337	0.513079	0.00644	0.916715	0.553	1.18186	0.188	1.25107	0.0168	0.995188
Pjdr2_0082	hypothetical protein	44.873	1.06e-11	183.057	113.807	221.465	306.745	266.138	265.159	215.78	129.639	259.489	198.338	379.176	1.41206	0.00148	0.877879	0.384	1.70832	0.000154	2.36615	0.000431	2.05292	0.000207	2.04536	3.66e-05	1.66447	0.000341	2.00163	9.09e-05	1.52993	0.0118	2.92487	9.14e-06	0.826573	0.0152	0.687829	0.0101	0.371016	0.00248	0.427625	0.00188	0.832145	0.19	1.15258	0.295	1.20256	0.0299	0.978618
Pjdr2_0083	transcription elongation factor GreA	14.739	2.35e-07	699.406	1152.55	958.027	1017.41	859.326	1195.96	1517.39	1454.2	1582.13	1047.5	1837.42	0.480957	0.000603	0.792565	0.34	0.658801	0.00189	0.699639	0.003	0.590928	0.0073	0.822421	0.0138	1.04346	0.533	1.08797	0.259	0.720331	0.0259	1.26353	0.0154	0.730049	0.0384	0.8139	0.272	1.13282	0.567	1.34122	0.259	1.11486	0.658	1.18397	0.248	1.04266	0.57	1.32289
Pjdr2_0084	lysyl-tRNA synthetase	10.983	2.78e-06	626.83	856.211	814.063	804.738	857.414	617.636	737.659	780.531	751.723	721.291	783.493	0.803081	0.00459	1.09696	0.288	1.04296	0.289	1.03101	0.642	1.0985	0.229	0.791302	0.00101	0.945074	0.234	0.963091	0.495	0.924103	0.535	1.00379	0.946	0.770002	0.00454	0.73107	0.0233	1.06396	0.524	0.998597	1	0.94944	0.692	0.938564	0.536	1.01906	0.776	1.2171
Pjdr2_0085	glycosyl transferase family protein	14.361	2.94e-07	38.323	45.678	37.25	35.711	37.177	30.967	38.681	39.622	33.668	32.121	27.342	0.9672	0.455	1.15284	0.164	0.940131	0.117	0.901292	0.0637	0.938297	0.365	0.781564	0.00149	0.976256	0.603	0.849728	0.0297	0.81067	0.125	0.690065	0.000342	1.02879	0.539	1.0308	0.764	1.2791	0.0344	1.22866	0.0839	1.00195	1	0.960561	0.653	0.870394	0.0921	1.08721
Pjdr2_0086	family 2 glycosyl transferase	1.822	0.118	44.728	49.557	49.873	54.948	44.901	53.215	59.346	48.555	43.633	44.008	42.572	0.921196	0.193	1.02064	0.928	1.02715	0.646	1.13167	0.112	0.924755	0.698	1.09599	0.0914	1.22226	0.0563	0.89863	0.128	0.90636	0.499	0.876783	0.0662	0.896843	0.127	0.996152	1	0.901892	0.543	1.10369	0.724	1.11073	0.766	1.22375	0.349	0.735221	0.0274	0.819925
Pjdr2_0087	GtrA family protein	0.915	0.539	20.885	17.237	24.543	23.749	18.184	18.243	26.978	21.997	17.286	20.786	17.931	0.94943	0.772	0.783624	0.601	1.11576	0.507	1.07964	0.687	0.826679	0.475	0.829333	0.269	1.22643	0.394	0.785823	0.167	0.944958	0.836	0.815163	0.32	0.850925	0.133	1.14849	0.621	0.725822	0.419	0.947918	0.923	1.34969	0.464	1.30599	0.299	0.64074	0.0699	0.947536
Pjdr2_0088	N-acetyltransferase GCN5	7.228	7.17e-05	113.255	106.926	98.125	109.828	90.366	113.969	139.34	117.393	145.356	96.674	87.061	0.96475	0.561	0.910843	0.571	0.83587	0.0178	0.93556	0.289	0.769778	0.0892	0.970837	0.571	1.18696	0.0242	1.2382	0.0495	0.823506	0.139	0.741621	0.00595	1.15419	0.0413	1.25328	0.192	0.973581	0.873	1.18325	0.41	1.08586	0.734	1.21536	0.202	1.04317	0.676	1.2754
Pjdr2_0089	inosine-5'-monophosphate dehydrogenase	30.903	3.19e-10	994.862	848.349	1051.69	1645.76	1029.51	1235.67	1681.61	795.851	1607.68	1388.76	998.832	1.25006	0.004	1.06597	0.495	1.32147	0.000745	2.06792	0.000733	1.2936	0.0244	1.55264	8.32e-05	2.11297	2.69e-05	2.02008	8.59e-05	1.74501	0.00262	1.25505	0.00307	0.945961	0.289	0.966343	0.79	0.515477	0.00462	0.82403	0.135	1.02155	0.914	1.59858	0.0185	0.956036	0.522	1.30106
Pjdr2_0090	serine-type D-Ala-D-Ala carboxypeptidase	5.248	0.000658	264.669	213.009	289.709	256.88	287.628	323.377	284.878	232.77	268.618	242.633	274.637	1.13704	0.115	0.915103	0.394	1.24461	0.0156	1.10358	0.165	1.23567	0.152	1.38925	0.0012	1.22386	0.0299	1.15401	0.065	1.04237	0.747	1.17986	0.0407	0.913566	0.291	0.920175	0.649	0.829216	0.0824	0.74057	0.0899	1.00723	0.995	0.893097	0.449	0.942925	0.479	0.830666
Pjdr2_0091	pyridoxal biosynthesis lyase PdxS	27.375	9.69e-10	830.49	512.256	735.265	650.228	763.314	642.377	607.545	488.477	593.375	741.293	559.208	1.70016	9.97e-05	1.04868	0.568	1.50522	0.000248	1.33113	0.00182	1.56264	0.000998	1.31506	0.00121	1.24375	0.0056	1.21474	0.00875	1.51756	0.00895	1.1448	0.0608	1.12951	0.0497	1.08801	0.326	0.78781	0.0259	0.671095	0.00591	0.963254	0.757	0.851849	0.0855	0.976677	0.719	0.923718
Pjdr2_0092	SNO glutamine amidotransferase	28.81	6.05e-10	345.418	207.246	305.94	227.994	323.924	202.942	219.92	219.518	210.689	277.831	151.93	1.57353	0.000608	0.944096	0.713	1.39369	0.000707	1.03861	0.509	1.47562	0.00232	0.924489	0.155	1.00183	0.984	0.95978	0.507	1.26564	0.0791	0.692107	0.00175	1.12904	0.0866	1.06636	0.518	0.908998	0.493	0.639798	0.0216	0.944481	0.635	0.703849	0.0075	0.958024	0.507	1.03817
Pjdr2_0093	seryl-tRNA synthetase	25.52	1.83e-09	463.936	265.124	422.552	290.5	440.176	226.01	260.162	281.24	277.462	390.413	190.441	1.64961	0.000152	0.942697	0.746	1.50246	0.000118	1.03293	0.539	1.56513	0.000962	0.80362	0.00462	0.925055	0.175	0.986566	0.807	1.38819	0.0251	0.677149	0.00838	1.09794	0.113	1.05398	0.582	0.912645	0.575	0.602313	0.0231	0.959961	0.734	0.659964	0.0047	1.06649	0.374	1.22765
Pjdr2_0094	hypothetical protein	7.863	3.83e-05	1.012	15.908	0.413	1.365	0.025	10.506	60.763	14.984	0.023	2.796	19.339	0.0675242	0.000203	1.0617	0.835	0.0275961	0.000185	0.0910863	0.00347	0.00166465	0.0311	0.701144	0.0925	4.05516	0.00114	0.00154945	0.0196	0.186593	8.8e-05	1.29064	0.185	2.44687	0.0978	40.5635	0.22	11.6559	0.00559	637.787	0.0383	16.5777	0.532	54.7179	0.144	0.000382092	0.0188	0.00220988
Pjdr2_0095	hypothetical protein	6.661	0.00013	0.915	16.448	0.004	1.583	0.774	10.741	53.935	15.585	0.063	3.419	15.117	0.0587328	0.000189	1.05532	0.803	0.000253455	0.0134	0.101541	0.0111	0.0496765	3.13e-05	0.689164	0.00407	3.46063	0.00158	0.00406115	0.0643	0.219388	1.85e-05	0.969917	0.755	231.729	0.101	1.18231	0.726	10.393	0.0171	21.2439	0.000173	0.00510211	0.314	2.04405	0.359	0.00117353	0.0551	0.00589286
Pjdr2_0096	small acid-soluble spore P family protein	6.193	0.000216	2.439	32.559	1.332	2.712	0.063	30.379	165.045	41.783	0.044	10.072	48.275	0.0583796	0.000229	0.779223	0.572	0.0318832	7.97e-05	0.0649035	0.000763	0.00151785	0.0495	0.727057	0.145	3.95001	0.00214	0.00105164	0.0259	0.241061	0.000123	1.15538	0.441	1.83105	0.165	38.462	0.296	12.0059	0.00473	513.373	0.0694	21.0055	0.558	42.7602	0.222	0.000266236	0.0253	0.00144643
Pjdr2_0097	hypothetical protein	3.973	0.00364	59.887	62.401	63.16	77.936	54.132	84.765	92.437	69.427	71.801	60.666	87.804	0.862587	0.0858	0.898792	0.661	0.909733	0.189	1.12256	0.115	0.779686	0.237	1.22092	0.00938	1.33141	0.0143	1.03419	0.605	0.873812	0.339	1.26468	0.016	0.948176	0.549	1.10633	0.712	0.800663	0.302	1.15276	0.655	1.16679	0.681	1.43976	0.121	0.776761	0.0344	0.84706
Pjdr2_0098	DSBA oxidoreductase	22.37	5.97e-09	128.691	140.217	127.453	204.679	117.479	176.722	197.071	139.588	177.872	145.063	215.242	0.921932	0.119	1.00451	0.987	0.913063	0.0493	1.4663	0.000879	0.841608	0.113	1.26602	0.00105	1.4118	0.000703	1.27426	0.00315	1.03922	0.771	1.54198	0.000231	1.00971	0.861	1.09544	0.476	0.685061	0.0219	1.19356	0.264	1.0849	0.651	1.74226	0.0049	0.902575	0.136	1.00651
Pjdr2_0099	nuclease	60.741	6.14e-13	217.337	279.749	219.243	323.109	199.197	278.32	382.333	215.757	334.606	293.256	351.771	1.00732	0.904	1.2966	0.0254	1.01616	0.724	1.49756	0.000862	0.923247	0.286	1.28997	0.00154	1.77206	6.71e-05	1.55085	0.000326	1.3592	0.0259	1.63041	8.34e-05	0.991304	0.9	1.09107	0.373	0.865803	0.144	1.40439	0.0133	1.10064	0.48	1.62206	0.00379	0.875169	0.0575	1.20224
Pjdr2_0100	family 2 glycosyl transferase	46.229	7.94e-12	10.12	15.877	7.057	10.541	6.52	9.616	15.998	12.971	6.719	10.805	23.584	0.780162	0.0125	1.22405	0.0937	0.544039	0.00107	0.812666	0.0321	0.502654	0.00279	0.741354	0.00164	1.23338	0.0125	0.51799	0.000615	0.833015	0.159	1.81817	9.36e-05	1.43402	0.0275	1.55208	0.0431	1.50622	0.0108	2.43518	0.0023	1.08233	0.777	1.61675	0.0204	0.419977	0.000636	0.698708
Pjdr2_0101	ABC transporter	24.11	3.03e-09	28.348	33.509	35.614	51.844	41.014	58.502	38.819	34.394	42.812	27.14	42.641	0.824218	0.0148	0.974269	0.828	1.03548	0.516	1.50735	0.00244	1.19247	0.102	1.70094	7.87e-05	1.12865	0.112	1.24473	0.0184	0.789085	0.0857	1.23977	0.00963	0.79598	0.0133	0.691185	0.0266	0.646347	0.011	0.817017	0.148	0.868345	0.437	1.26405	0.0924	1.10285	0.291	0.731791
Pjdr2_0102	binding-protein-dependent transport system inner membrane protein	17.537	5.19e-08	92.995	155.382	102.71	141.64	113.117	144.064	178.72	152.185	185.693	124.918	183.472	0.611067	0.00159	1.021	0.913	0.674902	0.000645	0.930708	0.292	0.743286	0.0336	0.946635	0.322	1.17436	0.0619	1.22018	0.0232	0.820829	0.157	1.20559	0.0163	0.905416	0.259	0.822116	0.215	1.09702	0.514	1.37363	0.097	0.907998	0.618	1.25215	0.0955	1.03901	0.653	1.28896
Pjdr2_0103	hypothetical protein	21.139	9.92e-09	180.457	346.132	189.579	271.621	181.093	253.615	338.202	317.394	323.912	219.855	358.487	0.56856	0.000394	1.09054	0.562	0.597301	9.11e-05	0.855787	0.0327	0.570563	0.00552	0.799055	0.0024	1.06556	0.255	1.02054	0.755	0.692689	0.0241	1.12947	0.0709	0.951882	0.504	0.99649	0.999	1.27432	0.109	1.91135	0.0136	1.04686	0.853	1.4999	0.0274	0.957747	0.542	1.27718
Pjdr2_0104	protein-tyrosine phosphatase, low molecular weight	10.58	3.77e-06	22.742	34.077	26.584	35.033	34.175	36.218	41.227	25.91	47.831	35.392	60.373	0.877733	0.102	1.31524	0.299	1.02602	0.691	1.35212	0.0639	1.319	0.0942	1.39786	0.0112	1.59119	0.000663	1.8461	0.000289	1.36598	0.0302	2.33013	7.42e-05	0.855473	0.0295	0.665453	0.0551	0.972723	0.932	0.99715	1	0.777877	0.36	1.02511	0.92	1.1602	0.0425	1.32066
Pjdr2_0105	beta-lactamase	22.044	6.82e-09	310.039	324.216	348.954	321.482	345.715	312.782	313.728	277.474	489.846	295.283	533.939	1.11736	0.095	1.16845	0.213	1.25761	0.00256	1.1586	0.0852	1.24593	0.0171	1.12725	0.0289	1.13066	0.0626	1.76537	0.000243	1.06418	0.636	1.92428	5.7e-05	0.888479	0.0933	0.896805	0.263	1.0085	0.961	0.937813	0.609	1.00937	0.953	0.929904	0.485	1.56137	0.00276	1.56609
Pjdr2_0106	zinc-binding CMP/dCMP deaminase	4.769	0.00122	150.518	163.629	144.298	155.492	154.962	134.166	144.449	155.349	139.664	121.714	160.975	0.968904	0.537	1.0533	0.546	0.928866	0.137	1.00092	1	0.997509	0.99	0.863642	0.0118	0.929838	0.197	0.899033	0.102	0.783486	0.0855	1.03622	0.505	1.0431	0.452	0.971324	0.817	1.05233	0.59	1.05593	0.641	0.931185	0.655	1.00342	0.988	0.96687	0.649	1.04098
Pjdr2_0107	PAS/PAC sensor signal transduction histidine kinase	36.268	7.45e-11	33.418	63.978	34.783	49.812	41.121	41.823	51.531	60.358	45.505	37.877	67.547	0.553659	0.000126	1.05999	0.506	0.576288	6.43e-05	0.825274	0.0253	0.681296	0.0074	0.692916	0.000496	0.853759	0.0298	0.753924	0.00461	0.627548	0.0055	1.11912	0.0561	0.960733	0.452	0.812656	0.117	1.28441	0.0349	1.55584	0.00983	0.845871	0.358	1.21133	0.132	0.883065	0.141	1.08805
Pjdr2_0108	NAD-dependent epimerase/dehydratase	8.619	1.91e-05	65.616	74.389	82.275	104.611	86.209	97.808	83.19	85.91	82.162	58.87	126.186	0.763779	0.00803	0.865899	0.445	0.957686	0.568	1.21768	0.0241	1.00348	0.995	1.13849	0.0512	0.968332	0.622	0.956367	0.515	0.685245	0.0193	1.46881	0.00176	0.797525	0.0441	0.761127	0.19	0.711104	0.0785	0.862893	0.545	0.954362	0.893	1.21345	0.278	0.987643	0.883	0.840029
Pjdr2_0109	pseudouridine synthase	21.999	6.94e-09	145.448	131.455	184.504	215.132	201.077	163.825	181.465	121.004	185.214	169.971	250.072	1.202	0.012	1.08636	0.376	1.52477	0.00023	1.77789	0.000557	1.66174	0.00156	1.35388	0.000414	1.49965	0.000334	1.53064	0.000443	1.40467	0.023	2.06664	0.000279	0.788317	0.0103	0.723343	0.0297	0.611042	0.00586	0.653753	0.0104	0.917579	0.587	1.0699	0.579	1.02066	0.757	1.13056
Pjdr2_0110	OmpA/MotB domain-containing protein	236.296	0	145.919	97.049	145.47	262.847	148.146	272.46	277.104	41.489	254.11	242.151	24.438	3.51708	2.38e-05	2.33917	0.00138	3.50625	1.79e-06	6.33539	9.33e-06	3.57075	7.39e-05	6.5671	4.67e-07	6.67903	6.89e-06	6.1248	4.25e-06	5.83654	4.65e-06	0.589032	0.000106	1.00309	0.986	0.984968	0.938	0.369223	0.00123	0.655091	0.0238	0.981936	0.935	1.77424	0.00639	0.91702	0.361	0.93265
Pjdr2_0111	MotA/TolQ/ExbB proton channel	140.643	0	108.996	73.113	111.056	176.481	120.268	215.87	204.183	36.164	167.731	173.911	25.459	3.01393	3.6e-05	2.02171	0.00594	3.07089	3.7e-06	4.88001	1.64e-05	3.3256	0.000273	5.96917	8.8e-07	5.646	7.7e-06	4.63805	8.39e-06	4.80895	6.07e-06	0.703974	0.000884	0.981451	0.834	0.906281	0.596	0.414283	0.00258	0.607922	0.0353	0.923409	0.735	1.46741	0.0433	0.821475	0.0672	0.777001
Pjdr2_0112	hypothetical protein	1.548	0.191	38.755	26.708	47.874	33.891	38.045	51.312	41.813	34.525	37.672	35.474	50.592	1.12251	0.58	0.773582	0.557	1.38663	0.148	0.981623	0.933	1.10195	0.8	1.48621	0.0637	1.2111	0.362	1.09114	0.642	1.02748	0.899	1.46537	0.153	0.809523	0.244	1.01866	0.979	0.788064	0.495	0.702012	0.473	1.25834	0.699	0.890805	0.733	0.900947	0.435	0.734172
Pjdr2_0113	diguanylate phosphodiesterase	5.874	0.000312	78.643	55.983	73.923	81.279	64.774	75.094	60.18	67.786	64.078	53.306	101.457	1.16016	0.0184	0.825872	0.303	1.09053	0.121	1.19905	0.0299	0.955566	0.794	1.1078	0.0334	0.887792	0.066	0.945295	0.476	0.786383	0.134	1.49672	0.000921	1.06385	0.311	1.21411	0.338	0.688772	0.0606	0.864276	0.551	1.14124	0.663	1.25481	0.228	1.06477	0.513	0.853312
Pjdr2_0114	N-acetyltransferase GCN5	4.746	0.00126	80.919	70.264	80.048	93.212	76.604	81.816	75.176	77.908	78.129	64.776	83.623	1.03865	0.529	0.901888	0.281	1.02747	0.555	1.19644	0.0156	0.983266	0.878	1.05016	0.259	0.964937	0.464	1.00284	0.976	0.831448	0.162	1.07336	0.284	1.01088	0.892	1.05633	0.697	0.75381	0.0215	0.917237	0.503	1.04496	0.808	1.2168	0.117	1.03928	0.595	0.954941
Pjdr2_0115	major facilitator superfamily protein	5.625	0.000417	75.209	58.001	82.081	101.084	73.938	87.603	70.246	64.178	73.753	52.092	89.005	1.17188	0.0152	0.903758	0.561	1.27897	0.00197	1.57506	0.00212	1.15208	0.449	1.36501	0.000516	1.09456	0.172	1.1492	0.0384	0.811691	0.201	1.38685	0.0015	0.916271	0.167	1.01719	0.959	0.573791	0.0186	0.784454	0.346	1.11014	0.759	1.36714	0.171	1.04992	0.558	0.841898
Pjdr2_0116	NLP/P60 protein	25.332	1.95e-09	4070.8	6626.42	3525.99	5111.67	3520.36	5169.37	6050.02	6627.33	5952.01	4790.75	9104.42	0.614245	0.000208	0.999863	1	0.532038	2.43e-05	0.771301	0.00942	0.531188	0.00479	0.780008	0.000723	0.912889	0.112	0.8981	0.068	0.722877	0.0263	1.37377	0.000703	1.15451	0.0439	1.15636	0.425	1.29633	0.104	1.88231	0.0175	1.0016	1	1.45203	0.0558	0.9838	0.826	1.1514
Pjdr2_0117	hypothetical protein	246.849	0	2.619	62.202	11.883	38.932	6.946	13.97	32.207	128.418	21.997	1.385	241.362	0.0203947	1.64e-06	0.484369	0.0293	0.0925337	2.59e-06	0.303166	0.000171	0.054086	3e-05	0.108788	4.55e-06	0.250794	3.23e-05	0.171296	3.59e-05	0.0107823	2.2e-07	1.8795	0.00031	0.220403	0.000143	0.377079	0.0102	1.5977	0.076	8.95552	0.00067	1.71086	0.161	5.60526	0.000838	0.683012	0.0241	1.57457
Pjdr2_0118	peptidase M1 membrane alanine aminopeptidase	254.152	0	4.049	56.858	10.798	31.929	7.689	16.942	25.57	123.643	16.776	2.437	162.976	0.0327463	6.35e-07	0.459853	0.0317	0.0873295	1.04e-06	0.258236	8.29e-05	0.0621908	4.77e-06	0.137023	1.05e-06	0.206801	5.35e-06	0.135677	2.2e-05	0.0197083	1.46e-07	1.31812	0.00286	0.374974	0.000157	0.526546	0.00226	1.78075	0.0576	7.39422	0.000686	1.40422	0.055	4.15231	0.000435	0.656076	0.0154	0.99018
Pjdr2_0119	hypothetical protein	7.683	4.56e-05	171.643	116.028	171.539	124.894	122.276	143.476	125.33	102.129	164.452	114.166	246.934	1.68065	0.000416	1.13609	0.409	1.67962	0.000292	1.2229	0.116	1.19727	0.471	1.40485	0.00101	1.22717	0.0507	1.61024	0.00293	1.11786	0.378	2.41786	1.77e-05	1.00061	1	1.40374	0.278	0.929007	0.691	0.9489	0.877	1.40288	0.48	1.02141	0.954	1.31216	0.076	1.1462
Pjdr2_0120	ECF subfamily RNA polymerase sigma-24 subunit	67.734	2.18e-13	64.669	120.99	57.325	17.887	69.155	15.266	19.781	299.295	13.272	38.498	34.916	0.21607	0.000201	0.404251	0.0118	0.191532	0.000145	0.0597648	3.32e-05	0.231058	0.000796	0.0510055	1.26e-05	0.0660916	2.46e-05	0.0443456	8.3e-05	0.128629	5.16e-05	0.11666	7.86e-05	1.12811	0.122	0.935133	0.717	6.76403	0.000432	1.74956	0.0253	0.828934	0.489	0.258657	0.00101	0.670972	0.14	0.869427
Pjdr2_0121	hypothetical protein	139.062	0	31.434	62.551	38.852	10.136	46.042	11.771	9.038	249.352	6.072	12.144	10.235	0.126063	1.69e-06	0.250854	0.00315	0.155814	1.05e-06	0.0406493	4.87e-06	0.184649	0.000326	0.0472059	3.56e-07	0.0362452	2.31e-06	0.0243524	6.7e-06	0.0487027	3.38e-07	0.0410449	6.88e-07	0.809064	0.0088	0.68272	0.136	6.17118	0.00123	1.35855	0.317	0.843839	0.632	0.220144	0.0015	0.67188	0.0472	0.515877
Pjdr2_0122	hypothetical protein	387.289	0	44.907	125.199	54.017	21.121	68.755	22.802	18.578	356.134	15.538	29.002	24.645	0.126095	9.41e-07	0.35155	0.000361	0.151676	8.59e-07	0.0593052	4.87e-06	0.193059	1.26e-05	0.0640278	6.66e-07	0.0521645	3.04e-06	0.0436305	4.11e-06	0.0814367	4.99e-07	0.069202	1.06e-06	0.831344	0.0102	0.653142	0.00882	5.92781	0.000305	1.82094	0.00231	0.785646	0.143	0.307186	0.000481	0.836402	0.162	0.68143
Pjdr2_0123	lipoprotein	293.758	0	84.3	216.305	103.332	45.762	124.44	49.762	40.279	547.99	38.906	60.711	54.561	0.153834	3.71e-06	0.394724	0.000833	0.188566	2.74e-06	0.0835087	7.4e-06	0.227085	3.52e-05	0.090809	8.8e-07	0.0735025	2.31e-06	0.0709984	8.93e-06	0.110788	1.89e-06	0.0995666	1.22e-06	0.81581	0.0074	0.677431	0.0157	4.72675	0.000305	1.73823	0.00389	0.830379	0.26	0.367743	0.000769	0.965933	0.766	0.781844
Pjdr2_0124	cyclophilin type peptidyl-prolyl cis-trans isomerase	11.775	1.57e-06	188.777	173.18	197.435	285.782	214.92	238.898	251.843	168.615	310.757	275.595	253.704	1.11957	0.0683	1.02707	0.872	1.17092	0.0216	1.69488	0.000568	1.27462	0.049	1.41682	0.000898	1.4936	0.000574	1.843	0.000356	1.63446	0.00545	1.50464	0.014	0.956147	0.321	0.878357	0.291	0.605987	0.0111	0.805788	0.198	0.918643	0.636	1.32971	0.0482	1.23393	0.0339	1.3008
Pjdr2_0125	cytochrome o ubiquinol oxidase subunit IV	41.787	2.03e-11	862.693	416.273	755.956	495.717	985.398	729.384	1292.83	166.676	1238.74	969.624	104.384	5.17587	1.41e-05	2.4975	0.0266	4.53549	8.16e-06	2.97414	0.00126	5.91206	6.8e-05	4.37607	2.22e-05	7.75653	5.72e-05	7.43204	4.95e-06	5.81742	4.88e-06	0.626269	0.0293	1.14119	0.278	0.875477	0.498	0.839739	0.603	0.422442	0.0301	0.767158	0.368	0.503063	0.0287	0.958167	0.83	1.69834
Pjdr2_0126	cytochrome o ubiquinol oxidase subunit III	97.53	6.76e-15	603.057	330.292	532.091	362.981	686.031	636.817	761.235	138.067	759.197	582.894	65.879	4.36785	1.22e-05	2.39225	0.00123	3.85384	2.71e-06	2.62901	0.0021	4.96881	2.97e-05	4.61236	9.41e-07	5.5135	6.33e-05	5.49874	4.95e-06	4.2218	1.15e-05	0.477154	1.45e-05	1.13337	0.189	0.879053	0.38	0.909943	0.678	0.481453	0.0031	0.775607	0.237	0.529102	0.0288	0.997322	1	1.19217
Pjdr2_0127	cytochrome-c oxidase	119.724	1.15e-15	488.636	257.076	463.399	322.63	596.686	532.493	514.963	110.951	511.189	416.829	40.034	4.40407	1.22e-05	2.31703	0.000611	4.17662	1.83e-06	2.90786	0.00144	5.37793	6.87e-05	4.79936	9.84e-07	4.64136	2.76e-05	4.60735	8.06e-06	3.75688	2.21e-05	0.360827	1.03e-05	1.05446	0.527	0.818916	0.267	0.796815	0.289	0.43084	0.00245	0.776622	0.332	0.540703	0.0402	0.992672	0.968	0.959992
Pjdr2_0128	quinol oxidase AA3, subunit II	98.502	5.86e-15	265.721	147.364	276.796	250.761	370.305	312.96	369.36	66.966	324.774	429.429	66.237	3.96799	2.06e-05	2.20058	0.00144	4.13338	6.22e-06	3.74459	0.000137	5.52975	6.41e-05	4.6734	1.58e-06	5.51563	6.58e-06	4.84984	9.54e-06	6.41264	3.03e-06	0.989119	0.929	0.959988	0.687	0.717572	0.094	0.587669	0.0139	0.397954	0.00199	0.74748	0.28	0.677172	0.0706	0.87929	0.154	1.03775
Pjdr2_0129	hypothetical protein	29.298	5.19e-10	169.752	513.926	198.101	428.195	137.069	611.905	661.868	674.592	292.174	177.729	668.906	0.251637	0.000593	0.761833	0.446	0.29366	0.000955	0.634747	0.0595	0.203188	0.000925	0.907075	0.597	0.981139	0.936	0.433112	0.00617	0.263462	0.00042	0.991571	0.977	0.856899	0.0991	1.23845	0.26	1.20022	0.522	3.7494	0.0062	1.44527	0.246	3.12394	0.00255	0.441438	0.00299	0.477482
Pjdr2_0130	penicillin-binding protein	112.017	2.16e-15	1.154	10.949	1.77	4.297	2.316	2.513	6.983	9.171	2.699	1.413	20.518	0.125801	3.73e-06	1.19394	0.501	0.192978	3.1e-05	0.468554	0.000284	0.252532	0.000404	0.273989	1.41e-05	0.761494	0.00806	0.294315	0.000116	0.154045	2.74e-06	2.23733	5.9e-05	0.651895	0.0153	0.498159	0.0176	2.54813	0.00865	4.72787	0.00275	0.764171	0.448	1.85542	0.0143	0.386497	0.000676	1.07419
Pjdr2_0131	spermidine synthase	40.726	2.59e-11	506.204	544.595	570.017	403.856	602.36	367.55	442.48	370.491	407.972	702.051	329.261	1.36631	0.000776	1.46993	0.0141	1.53854	0.000127	1.09006	0.141	1.62584	0.00162	0.992061	0.835	1.19431	0.0114	1.10117	0.167	1.89492	0.000801	0.888715	0.0565	0.888052	0.0489	0.840369	0.129	1.34849	0.026	0.904102	0.427	0.946306	0.713	0.670457	0.00899	0.922013	0.318	1.10998
Pjdr2_0132	hypothetical protein	7.221	7.22e-05	7.423	6.372	8.78	5.065	9.657	6.068	6.689	6.071	6.532	8.822	6.568	1.22261	0.074	1.04949	0.745	1.44613	0.0177	0.834276	0.259	1.59054	0.00587	0.999397	1	1.10171	0.357	1.07594	0.471	1.45299	0.0259	1.08183	0.389	0.845437	0.204	0.768679	0.0645	1.25796	0.213	0.659832	0.016	0.909208	0.666	0.524525	0.0115	0.976609	0.841	1.07659
Pjdr2_0133	hypothetical protein	21.198	9.68e-09	31.465	27.662	45.89	50.842	54.035	60.057	45.624	26.433	36.695	39.478	36.214	1.19037	0.0481	1.04649	0.746	1.73607	0.000532	1.92341	0.000553	2.04424	0.00047	2.27204	2.94e-05	1.72602	0.000309	1.38823	0.0141	1.49352	0.0136	1.37003	0.00713	0.68567	0.011	0.582308	0.00889	0.544082	0.00595	0.511924	0.00391	0.849254	0.381	0.940895	0.623	0.804296	0.083	0.611004
Pjdr2_0134	arginyl-tRNA synthetase	28.089	7.63e-10	215.601	192.908	231.914	377.031	262.234	288.854	301.069	155.248	324.188	256.673	325.7	1.38876	0.00174	1.24258	0.0675	1.49383	0.000393	2.42857	0.000175	1.68913	0.00211	1.8606	5.24e-05	1.93928	0.000128	2.0882	0.000128	1.65331	0.00581	2.09794	0.000126	0.929662	0.16	0.822172	0.118	0.51165	0.00274	0.735632	0.0358	0.884377	0.46	1.43776	0.0272	1.07679	0.351	1.12232
Pjdr2_0135	peptidase S8/S53 subtilisin kexin sedolisin	137.439	0	9.639	12.49	2.668	8.921	3.962	11.709	8.461	1.89	2.894	14.413	58.136	5.10032	2.34e-05	6.60928	0.00044	1.41162	0.0156	4.72039	9.33e-06	2.0967	0.00124	6.19585	8e-07	4.47729	6.89e-06	1.5313	0.0171	7.62665	2.65e-06	30.7633	5.65e-07	3.61311	0.0014	2.43255	0.00771	1.40015	0.0782	3.15223	0.00233	0.673256	0.236	2.25134	0.00252	0.342014	0.00159	0.247149
Pjdr2_0136	DNA-directed RNA polymerase subunit delta	68.906	1.86e-13	952.01	1243.45	1123.41	1189.33	1262.39	1187.13	1554.46	1132.69	1823.72	2008.69	3526.88	0.840488	0.0229	1.09778	0.499	0.991808	0.892	1.05001	0.394	1.11451	0.212	1.04806	0.255	1.37236	0.00109	1.61008	0.00044	1.77339	0.00153	3.11373	4.64e-06	0.84743	0.0655	0.754133	0.0467	1.0455	0.749	0.984993	0.935	0.889906	0.487	0.942127	0.56	1.17322	0.064	1.53624
Pjdr2_0137	CTP synthetase	81.543	3.77e-14	198.963	178.155	246.466	131.944	365.543	81.621	139.89	139.103	98.396	373.577	112.46	1.43033	0.000383	1.28074	0.0283	1.77182	8.22e-05	0.948537	0.492	2.62786	0.00016	0.58677	2.51e-05	1.00566	0.938	0.707364	0.0289	2.68562	9.8e-05	0.808466	0.00789	0.807263	0.0154	0.544294	0.00616	1.35023	0.0271	0.48737	0.00168	0.674246	0.0871	0.360954	0.000913	0.703385	0.0544	1.20552
Pjdr2_0138	response regulator receiver protein	37.144	5.99e-11	1238.82	1577.48	1161.96	1423.88	1350.09	1372.37	1543.63	1231.56	1723.3	1731.36	2971.09	1.0059	0.939	1.28088	0.0597	0.943487	0.373	1.15616	0.0521	1.09624	0.285	1.11433	0.0594	1.2534	0.00668	1.39929	0.00231	1.40583	0.0232	2.41247	6.61e-05	1.06615	0.41	0.917588	0.422	1.10787	0.325	1.16843	0.197	0.860655	0.371	1.05466	0.59	1.1164	0.137	1.25572
Pjdr2_0139	UDP-N-acetylglucosamine 1-carboxyvinyltransferase	17.766	4.63e-08	141.78	75.034	205.29	48.325	159.009	50.991	34.915	119.838	38.288	37.665	31.927	1.1831	0.096	0.626128	0.319	1.71306	0.00186	0.403252	0.000171	1.32686	0.454	0.425497	0.000496	0.29135	3.91e-05	0.3195	5.03e-05	0.314296	9.77e-05	0.266421	2.44e-05	0.690633	0.0225	0.891648	0.829	1.5527	0.291	0.471885	0.215	1.29106	0.713	0.303913	0.0218	1.09662	0.319	0.750886
Pjdr2_0140	transcription termination factor Rho	22.015	6.9e-09	181.615	193.877	243.835	155.882	271.821	145.189	149.682	222.608	135.623	157.539	145.457	0.815852	0.0111	0.870932	0.304	1.09535	0.196	0.700251	0.00144	1.22108	0.137	0.652217	0.000391	0.672401	0.000686	0.609246	0.000351	0.707697	0.0216	0.65342	0.00039	0.74483	0.0108	0.668143	0.0376	1.24374	0.101	0.71325	0.0757	0.89704	0.648	0.573471	0.00784	0.906074	0.152	0.934115
Pjdr2_0141	radical SAM protein	25.478	1.86e-09	265.812	256.307	353.045	277.771	395.858	265.286	202.483	285.734	181.9	223.499	280.885	0.930278	0.154	0.897015	0.351	1.23558	0.0044	0.972133	0.577	1.38541	0.00639	0.928437	0.0729	0.708643	0.000917	0.636606	0.000448	0.782194	0.0857	0.98303	0.758	0.752911	0.00697	0.671482	0.0138	0.922728	0.476	0.647472	0.0147	0.891848	0.471	0.701693	0.0113	0.898344	0.186	0.685675
Pjdr2_0142	50S ribosomal protein L31	3.164	0.0123	11869.1	10206.8	12624.5	8795.06	10155.6	3498.9	9380.81	3742.39	5520.41	9501.97	8467.56	3.17153	0.0262	2.72735	0.193	3.37338	0.0207	2.35012	0.0595	2.71366	0.125	0.934938	0.878	2.50664	0.078	1.4751	0.338	2.53901	0.0642	2.26261	0.0711	0.940164	0.516	1.16873	0.794	1.16051	0.77	1.00504	1	1.24311	0.779	0.866032	0.763	0.588479	0.0933	1.57776
Pjdr2_0143	hypothetical protein	14.213	3.21e-07	18.324	38.101	21.253	14.283	31.657	16.235	26.184	20.899	14.416	23.267	36.483	0.876796	0.345	1.82312	0.035	1.01694	0.875	0.683458	0.0287	1.51478	0.0485	0.776844	0.038	1.2529	0.124	0.689797	0.00984	1.11334	0.473	1.7457	0.00262	0.862192	0.284	0.578827	0.0523	2.66749	0.00502	1.20355	0.454	0.671344	0.237	0.451193	0.00972	0.550559	0.0065	0.887949
Pjdr2_0144	DNA polymerase III subunits gamma and tau	10.575	3.78e-06	124.467	95.883	133.353	175.257	128.956	151.961	109.687	122.848	123.316	87.081	166.364	1.01318	0.848	0.780503	0.164	1.08552	0.269	1.42661	0.00477	1.04972	0.657	1.23698	0.00686	0.892868	0.0915	1.00381	0.959	0.708855	0.0279	1.35423	0.00157	0.93336	0.51	0.965191	0.835	0.547102	0.0118	0.743536	0.139	1.0341	0.901	1.35905	0.0638	1.12425	0.183	0.811498
Pjdr2_0145	hypothetical protein	2.283	0.0528	738.071	602.31	848.731	715.144	720.302	818.316	686.643	634.962	696.456	597.816	758.353	1.16239	0.238	0.948575	0.796	1.33666	0.0388	1.12628	0.294	1.1344	0.438	1.28876	0.0313	1.08139	0.46	1.09685	0.4	0.941498	0.676	1.19433	0.186	0.869618	0.285	1.02467	0.919	0.842221	0.289	0.83619	0.385	1.1783	0.55	0.992839	0.976	1.01429	0.895	0.851085
Pjdr2_0146	recombination protein RecR	10.414	4.29e-06	186.158	135.927	220.463	175.055	200.622	161.494	130.541	159.65	131.908	107.621	177.88	1.16603	0.0154	0.851402	0.332	1.38091	0.000296	1.09649	0.151	1.25663	0.164	1.01155	0.847	0.817665	0.00455	0.826231	0.0276	0.674101	0.014	1.11418	0.095	0.844394	0.0189	0.927904	0.721	0.77648	0.131	0.677528	0.109	1.0989	0.738	0.872563	0.436	1.01048	0.918	0.8168
Pjdr2_0147	hypothetical protein	71.488	1.33e-13	1.257	15.086	6.46	10.618	3.516	6.32	10.235	44.935	6.542	1.011	84.282	0.0279636	1.23e-05	0.335741	0.0306	0.143766	1.17e-05	0.2363	0.000167	0.0782477	0.000121	0.140659	1.69e-06	0.227769	0.00125	0.14558	2.85e-05	0.0225002	1.76e-07	1.87564	0.00463	0.194508	0.00177	0.357373	0.0286	1.42082	0.335	4.29075	0.0134	1.83732	0.231	3.0199	0.00873	0.639156	0.156	1.03499
Pjdr2_0148	hypothetical protein	57.622	9.99e-13	1.351	12.644	4.683	10.029	2.979	5.942	9.513	36.95	6.183	0.818	91.288	0.0365616	1.22e-05	0.342198	0.0212	0.126745	7.09e-05	0.27141	0.000708	0.0806195	0.000121	0.160817	0.000308	0.257442	0.00236	0.167345	4.28e-05	0.0221452	2.76e-06	2.47054	0.000796	0.288466	0.0051	0.453509	0.0426	1.26082	0.492	4.2446	0.00852	1.57214	0.371	3.36655	0.00733	0.650031	0.172	1.04059
Pjdr2_0149	FMN reductase	40.645	2.64e-11	123.121	117.108	133.857	255.682	122.532	234.858	320.153	117.972	396.689	202.733	182.98	1.04365	0.664	0.992677	0.982	1.13465	0.127	2.16732	0.000451	1.03865	0.783	1.99079	0.000267	2.7138	0.000335	3.36257	5.78e-05	1.71849	0.00348	1.55105	0.00314	0.919795	0.329	1.00481	0.99	0.458021	0.00441	0.955734	0.826	1.09242	0.665	2.08666	0.00355	1.23906	0.132	1.68906
Pjdr2_0150	glycosyl transferase family protein	10.044	5.71e-06	0.566	2.361	0.664	0.967	1.251	0.82	1.163	1.154	0.5	0.598	1.885	0.490668	0.0436	2.04618	0.0164	0.575488	0.015	0.837914	0.288	1.08374	0.766	0.710409	0.0865	1.00753	0.981	0.433603	0.012	0.518434	0.0486	1.6338	0.0178	0.852612	0.625	0.452754	0.0882	2.44199	0.00158	1.88807	0.0315	0.53102	0.19	0.773168	0.276	0.430361	0.02	0.610357
Pjdr2_0151	PucR family transcriptional regulator	9.405	9.63e-06	70.144	67.254	75.068	103.343	58.122	117.585	96.608	89.001	86.104	59.529	97.254	0.788132	0.0203	0.755654	0.134	0.843452	0.0258	1.16114	0.0789	0.653044	0.0338	1.32117	0.00207	1.08547	0.435	0.967447	0.71	0.668863	0.0216	1.09273	0.159	0.934413	0.417	1.20686	0.367	0.650785	0.0287	1.15712	0.521	1.29157	0.403	1.77804	0.0172	0.891271	0.385	0.732265
Pjdr2_0152	ABC transporter	43.997	1.27e-11	2177.45	1632.05	1667.66	1636.18	745.454	1139.72	803.883	1815.92	2166.71	2362.97	687.396	1.19909	0.0166	0.898745	0.303	0.918353	0.121	0.901015	0.3	0.410509	7.52e-05	0.627626	0.00012	0.442685	9.96e-05	1.19317	0.356	1.30125	0.0488	0.378538	2.09e-05	1.30569	0.00657	2.92098	0.000282	0.997481	0.997	2.18934	0.000721	2.23711	0.00137	2.19487	0.00188	2.6953	0.00643	1.90108
Pjdr2_0153	ECF subfamily RNA polymerase sigma-24 subunit	2.726	0.025	4.511	1.305	2.376	1.037	0.927	2.352	1.167	2.313	0.836	1.232	1.102	1.95044	0.027	0.56414	0.431	1.02755	0.928	0.448444	0.00461	0.400635	0.255	1.01714	0.938	0.504733	0.0483	0.361292	0.00317	0.532765	0.0944	0.476477	0.0054	1.89815	0.0674	4.86838	0.126	1.258	0.727	1.40812	0.767	2.56481	0.521	1.11933	0.905	0.715807	0.28	0.355202
Pjdr2_0154	hypothetical protein	6.429	0.000167	15.591	6.709	9.707	3.634	5.633	6.873	4.554	10.016	3.83	6.949	5.174	1.55663	0.0553	0.669821	0.277	0.969202	0.861	0.362872	0.000456	0.562357	0.21	0.686231	0.0192	0.454705	0.00378	0.38241	0.000889	0.693787	0.11	0.516561	0.0042	1.60609	0.0763	2.76804	0.102	1.84589	0.0696	1.1911	0.772	1.72347	0.509	0.64527	0.339	0.841006	0.32	0.557261
Pjdr2_0155	HPr kinase	40.488	2.74e-11	247.743	299.923	248.981	467.865	247.979	449.471	425.979	277.395	475.782	236.167	474.35	0.893105	0.0488	1.08121	0.492	0.89757	0.0424	1.68664	0.000891	0.893957	0.218	1.62033	0.000115	1.53564	0.00201	1.71518	0.000223	0.851376	0.209	1.71002	0.000209	0.995026	0.939	0.999046	1	0.641045	0.0127	1.20947	0.171	1.00404	0.996	1.88671	0.00352	1.11691	0.269	1.05854
Pjdr2_0156	prolipoprotein diacylglyceryl transferase	30.933	3.16e-10	258.245	306.671	260.171	486.676	281.694	399.77	428.782	258.318	442.935	247.128	402.764	0.99972	1	1.18718	0.0936	1.00717	0.872	1.88402	0.000371	1.0905	0.343	1.54759	0.000162	1.6599	0.000219	1.71469	0.000397	0.956683	0.734	1.55918	0.00148	0.992599	0.9	0.916757	0.45	0.630134	0.00696	1.08867	0.477	0.923592	0.628	1.72767	0.00607	1.03301	0.713	1.10798
Pjdr2_0157	HAD-superfamily hydrolase	33.633	1.49e-10	379.24	408.61	409.901	752.587	412.582	578.925	624.817	390.956	617.616	346.754	596.157	0.970032	0.608	1.04515	0.677	1.04846	0.332	1.92499	0.000453	1.05532	0.489	1.48079	0.000283	1.59818	0.000504	1.57976	0.00199	0.886938	0.339	1.52487	0.000787	0.925199	0.19	0.919186	0.396	0.542941	0.0038	0.990372	0.944	0.993501	0.974	1.82409	0.00339	0.988475	0.928	1.06683
Pjdr2_0158	transferase	26.545	1.29e-09	414.713	511.123	481.529	784.396	506.898	730.144	746.761	422.291	791.228	438.75	765.04	0.982055	0.763	1.21036	0.12	1.14028	0.0552	1.85748	0.000992	1.20035	0.107	1.72901	0.000106	1.76835	0.00076	1.87366	0.000377	1.03897	0.781	1.81164	0.000197	0.861242	0.036	0.818139	0.126	0.651614	0.015	1.00834	0.963	0.949953	0.772	1.54744	0.0196	1.05955	0.59	1.08366
Pjdr2_0159	ATP phosphoribosyltransferase regulatory subunit	10.98	2.79e-06	50.547	43.993	68.643	134.613	59.876	129.337	107.86	60.425	130.288	72.733	128.147	0.836534	0.0247	0.728063	0.305	1.13601	0.0318	2.22778	0.000368	0.990917	0.977	2.14046	2.78e-05	1.78503	0.000209	2.15619	0.019	1.2037	0.259	2.12077	0.000116	0.73638	0.00573	0.844202	0.505	0.326812	0.00848	0.734736	0.389	1.14642	0.71	2.24819	0.0135	1.20793	0.507	1.00735
Pjdr2_0160	ATP phosphoribosyltransferase catalytic subunit	5.01	0.000887	72.55	56.767	96.121	154.331	77.465	163.435	112.055	89.29	83.876	69.989	104.751	0.81252	0.0297	0.635759	0.238	1.0765	0.357	1.72842	0.00153	0.867569	0.695	1.83038	0.000373	1.25496	0.054	0.939364	0.686	0.783836	0.16	1.17315	0.0932	0.754777	0.00532	0.936549	0.9	0.367826	0.0196	0.732805	0.544	1.24083	0.734	1.99226	0.0933	0.748522	0.13	0.513206
Pjdr2_0161	histidinol dehydrogenase	7.396	6.04e-05	76.724	53.469	93.326	159.662	79.804	156.317	104.543	92.073	78.279	62.26	96.863	0.833296	0.0104	0.580723	0.153	1.01362	0.837	1.73409	0.000373	0.866754	0.558	1.69775	0.000658	1.13544	0.146	0.850187	0.0584	0.676206	0.0461	1.05203	0.422	0.822101	0.0385	0.961398	0.916	0.334886	0.0128	0.669998	0.342	1.16944	0.729	2.00067	0.0334	0.748775	0.0396	0.500771
Pjdr2_0162	imidazoleglycerol-phosphate dehydratase	9.54	8.59e-06	85.68	64.065	108.555	153.075	87.609	159.297	90.348	101.486	62.282	49.19	55.866	0.84425	0.0419	0.631269	0.149	1.06966	0.395	1.50833	0.00119	0.863257	0.593	1.56964	0.00444	0.890253	0.21	0.613698	0.00282	0.484698	0.00643	0.550483	0.000566	0.789272	0.0288	0.977983	0.964	0.418522	0.0138	0.731265	0.43	1.23909	0.671	1.74726	0.0811	0.689353	0.0234	0.390981
Pjdr2_0163	imidazole glycerol phosphate synthase subunit HisH	9.147	1.2e-05	86.371	58.468	111.416	150.796	86.583	137.21	70.383	102.043	48.804	37.361	32.87	0.846411	0.113	0.57297	0.199	1.09185	0.353	1.47776	0.00586	0.848493	0.627	1.34463	0.0927	0.689738	0.0339	0.478271	0.00124	0.366129	0.00313	0.322116	0.000429	0.77521	0.0213	0.997546	1	0.387728	0.0316	0.675279	0.446	1.28681	0.674	1.74163	0.133	0.69341	0.0649	0.355691
Pjdr2_0164	Imidazole glycerol phosphate synthase cyclase subunit	17.575	5.09e-08	98.275	64.899	124.611	162.73	101.696	163.58	63.889	118.456	44.328	29.565	27.157	0.829635	0.0148	0.547873	0.103	1.05196	0.478	1.37377	0.00373	0.858512	0.616	1.38094	0.0209	0.539352	0.0133	0.374221	0.000242	0.249585	0.000476	0.22926	1.72e-05	0.788655	0.0248	0.966364	0.943	0.398811	0.0174	0.638165	0.311	1.22533	0.713	1.60017	0.164	0.693834	0.143	0.27099
Pjdr2_0165	phosphoribosyl-ATP diphosphatase	10.471	4.1e-06	126.5	94.415	161.603	247.039	131.34	230.416	143.772	141.571	116.931	80.252	109.503	0.893547	0.0903	0.666911	0.164	1.1415	0.0845	1.74499	0.000446	0.927736	0.715	1.62757	0.00309	1.01555	0.903	0.825953	0.0968	0.566868	0.00562	0.77349	0.0286	0.782783	0.0152	0.963148	0.898	0.382187	0.00814	0.718859	0.311	1.23042	0.572	1.88091	0.0224	0.813304	0.202	0.507476
Pjdr2_0166	HisJ family histidinol phosphate phosphatase	24.246	2.88e-09	122.614	115.01	158.376	190.641	145.159	308.137	168.477	162.076	138.707	94.02	103.836	0.756524	0.00601	0.709607	0.0244	0.977172	0.768	1.17625	0.0455	0.895622	0.576	1.90119	0.000143	1.03949	0.585	0.855813	0.211	0.580097	0.00188	0.640666	0.000572	0.774197	0.0169	0.844691	0.478	0.603279	0.00356	0.792306	0.29	1.09105	0.808	1.31333	0.201	0.823298	0.16	0.450145
Pjdr2_0167	ribose-phosphate pyrophosphokinase	24.557	2.58e-09	1060.45	687.404	967.532	1139.75	1052.62	1160.36	990.825	584.027	1077.16	970.705	1048.3	1.81575	0.000205	1.17701	0.171	1.65666	5.28e-05	1.95154	0.000185	1.80236	0.00175	1.98683	1.4e-05	1.69654	0.000104	1.84437	9.12e-05	1.66209	0.00315	1.79495	5.37e-05	1.09603	0.195	1.00743	0.975	0.603117	0.00632	0.653038	0.0218	0.919161	0.65	1.08277	0.537	1.08714	0.2	0.928301
Pjdr2_0168	hypothetical protein	33.058	1.74e-10	400.149	314.18	447.733	609.551	494.394	609.928	464.015	270.875	481.055	392.794	478.414	1.47724	0.000683	1.15987	0.157	1.65291	4.34e-05	2.2503	0.000196	1.82517	0.00079	2.25169	5.52e-06	1.71302	0.00013	1.77593	0.000151	1.45009	0.0149	1.76618	3.93e-05	0.893723	0.101	0.809372	0.107	0.515428	0.00321	0.635484	0.00991	0.905619	0.53	1.23293	0.132	1.03672	0.629	0.788709
Pjdr2_0169	thioredoxin reductase	11.396	2.06e-06	198.411	144.269	188.052	203.636	202.624	176.163	125.406	138.023	170.091	114.701	156.277	1.43752	0.00109	1.04525	0.709	1.36247	0.00102	1.47538	0.00462	1.46804	0.00187	1.27633	0.00214	0.908585	0.459	1.23234	0.0227	0.83103	0.144	1.13225	0.121	1.05508	0.431	0.979208	0.851	0.708464	0.0363	0.712003	0.0256	0.928086	0.555	1.005	0.979	1.35633	0.0863	0.965532
Pjdr2_0170	ROK family glucokinase	0.993	0.481	131.534	92.246	132.565	119.644	119.155	131.155	140.652	128.532	151.212	122.751	135.284	1.02336	0.789	0.71769	0.365	1.03138	0.759	0.93085	0.323	0.927044	0.796	1.02041	0.734	1.09429	0.31	1.17646	0.057	0.955024	0.76	1.05253	0.431	0.992221	0.971	1.1039	0.797	0.771005	0.428	0.77417	0.577	1.11255	0.844	1.00411	1	1.07508	0.504	1.15293
Pjdr2_0171	hypothetical protein	0.906	0.546	194.893	158.178	185.393	176.5	157.99	177.615	194.07	197.878	200.158	150.566	181.998	0.984914	0.795	0.799369	0.4	0.936906	0.405	0.891965	0.124	0.798422	0.384	0.897596	0.041	0.980753	0.843	1.01152	0.868	0.760904	0.0549	0.919747	0.195	1.05124	0.61	1.23358	0.514	0.896189	0.662	1.00119	1	1.17345	0.74	1.11716	0.698	1.03137	0.795	1.12693
Pjdr2_0172	hypothetical protein	1.814	0.12	196.19	162.606	195.504	197.561	174.314	202.065	195.93	217.91	220.038	152.436	199.069	0.900323	0.0754	0.746205	0.238	0.897178	0.128	0.906618	0.216	0.799936	0.261	0.927283	0.132	0.899131	0.0804	1.00977	0.888	0.699537	0.021	0.913535	0.157	1.00351	0.978	1.12549	0.635	0.823065	0.381	0.932831	0.836	1.12156	0.752	1.13336	0.566	1.12305	0.142	1.08895
Pjdr2_0173	hypothetical protein	2.706	0.0258	169.137	147.387	186.348	167.725	165.415	181.55	189.203	205.42	172.59	141.491	116.155	0.823371	0.0101	0.717491	0.285	0.907157	0.164	0.8165	0.0255	0.805254	0.312	0.883802	0.0444	0.921058	0.159	0.840181	0.0218	0.688788	0.00998	0.565451	0.000118	0.907639	0.237	1.0225	0.949	0.87874	0.644	0.891011	0.769	1.12655	0.761	1.01397	0.965	0.91219	0.214	0.950644
Pjdr2_0174	phosphotransferase system, phosphocarrier protein HPr	8.961	1.41e-05	1193.2	1213.55	1135.85	1503.27	899.244	1283.12	2222.45	769.536	1642.93	1272.76	1185.7	1.55055	0.0441	1.57698	0.126	1.47602	0.0585	1.95347	0.00817	1.16855	0.512	1.66739	0.0228	2.88804	0.00224	2.13496	0.00562	1.65393	0.0464	1.5408	0.0405	1.05049	0.365	1.3269	0.157	0.807272	0.19	1.34952	0.191	1.26312	0.414	1.6717	0.02	0.739242	0.06	1.28042
Pjdr2_0175	ATP-dependent Clp protease proteolytic subunit ClpP	11.5	1.91e-06	1227.83	1345.19	1185.71	984.698	1152.33	1606.07	1260.39	1014.14	1736.22	1381.32	1693.86	1.21071	0.0129	1.32644	0.144	1.16918	0.0194	0.970968	0.638	1.13626	0.22	1.58368	0.000141	1.24282	0.00649	1.71202	0.00125	1.36206	0.035	1.67024	0.00012	1.03553	0.535	1.06552	0.621	1.3661	0.0825	1.16737	0.414	1.02897	0.887	0.854527	0.19	1.37753	0.0192	1.08104
Pjdr2_0176	DeoR family transcriptional regulator	40.37	2.81e-11	283.897	304.532	359.137	642.561	679.389	393.607	308.043	152.556	273.556	249.238	235.822	1.86093	0.000336	1.99619	0.00189	2.35412	5.33e-05	4.21196	4.45e-05	4.45336	2.66e-05	2.58007	3.17e-05	2.01921	0.000137	1.79315	0.0125	1.63375	0.00676	1.5458	0.00691	0.790499	0.0106	0.417871	0.000745	0.473935	0.0018	0.448244	0.0005	0.528617	0.00456	0.945792	0.635	0.888045	0.518	0.694998
Pjdr2_0177	glyceraldehyde-3-phosphate dehydrogenase	52.787	2.29e-12	3760.37	2960.17	3506.66	10058.4	4580.73	6680.4	5835.74	2169.05	5511.72	3433.01	2621.22	1.73365	0.000642	1.36473	0.046	1.61668	6.52e-05	4.63725	0.00012	2.11187	0.000354	3.07988	2.68e-06	2.69046	1.39e-05	2.54108	0.000104	1.58273	0.00407	1.20847	0.00454	1.07235	0.45	0.820909	0.177	0.294298	0.00184	0.646222	0.0205	0.765524	0.172	2.19581	0.00652	0.944477	0.577	0.825059
Pjdr2_0178	phosphoglycerate kinase	112.841	1.15e-15	1075.55	626.007	929.289	1722.87	1096.74	1115.2	1063.37	602.931	722.099	575.68	137.001	1.78387	0.00033	1.03827	0.75	1.54129	0.00023	2.8575	0.00015	1.81902	0.00249	1.84964	2.79e-05	1.76367	0.000105	1.19765	0.084	0.954802	0.76	0.227225	2.41e-06	1.15739	0.0923	0.980676	0.92	0.36335	0.00158	0.570788	0.0102	0.847319	0.448	1.5709	0.027	0.679067	0.0132	0.647504
Pjdr2_0179	triosephosphate isomerase	89.474	1.53e-14	935.064	513.881	831.01	1595.31	918.106	939.885	937.869	529.114	561.131	436.71	117.956	1.76722	0.000341	0.971209	0.844	1.57057	0.000102	3.01505	0.000171	1.73517	0.00392	1.77634	1.88e-05	1.77253	9.82e-05	1.06051	0.592	0.82536	0.21	0.222932	1.6e-06	1.12521	0.165	1.01847	0.929	0.32212	0.00175	0.559719	0.0147	0.905135	0.649	1.73761	0.018	0.598304	0.0097	0.597021
Pjdr2_0180	phosphoglyceromutase	74.49	8.97e-14	1105.83	641.951	1017.88	1943.36	1176.18	1207.71	1088.12	700.915	739.002	540.738	240.37	1.57769	0.000662	0.915875	0.419	1.45221	0.000231	2.7726	0.000225	1.67807	0.00131	1.72305	3.87e-05	1.55243	0.00054	1.05434	0.561	0.771474	0.103	0.342938	1.75e-05	1.08641	0.267	0.940184	0.627	0.330331	0.00146	0.545792	0.00415	0.865406	0.371	1.65226	0.0151	0.679155	0.016	0.611903
Pjdr2_0181	enolase	70.89	1.43e-13	2561.84	1800.29	2410.42	3881.78	2510.2	2584.43	2738.77	1673.51	2055.85	1655.21	899.552	1.53082	0.000167	1.07576	0.351	1.44034	0.000175	2.31955	0.000307	1.49996	0.00134	1.54432	5.57e-05	1.63654	0.000183	1.22847	0.037	0.989067	0.946	0.537525	2.81e-05	1.06282	0.211	1.02057	0.841	0.463781	0.00222	0.717192	0.0113	0.960251	0.735	1.5464	0.0149	0.750647	0.0285	0.795474
Pjdr2_0182	preprotein translocase subunit SecG	5.205	0.000694	1838.8	1380.01	2117.12	1711.51	1641.43	1204.34	2236.24	848.478	1923.88	2126.6	2430.5	2.16718	0.0037	1.62646	0.0675	2.49519	0.00161	2.01715	0.00454	1.93456	0.0443	1.41941	0.0736	2.63558	0.00431	2.26745	0.00342	2.50637	0.00979	2.86454	0.00482	0.868541	0.0563	1.12025	0.701	0.806314	0.103	0.840739	0.51	1.2898	0.533	1.04269	0.876	0.86032	0.436	1.59745
Pjdr2_0183	ribonuclease R	5.926	0.000294	106.857	95.13	107.348	112.402	104.677	112.343	89.963	104.201	86.634	68.808	107.311	1.02548	0.625	0.91294	0.551	1.0302	0.563	1.0787	0.149	1.00456	0.985	1.07814	0.115	0.863356	0.0156	0.831414	0.0147	0.66034	0.0142	1.02984	0.626	0.995424	0.966	1.02082	0.921	0.846333	0.255	0.908793	0.641	1.02552	0.933	1.0738	0.631	0.963002	0.582	0.771158
Pjdr2_0184	cold-shock protein	4.704	0.00133	4108.36	1666.13	4401.89	7058.57	2587.2	1782.04	6969.84	881.03	5132.12	4892.03	3299.67	4.66314	0.00709	1.89112	0.286	4.99631	0.00651	8.01173	0.00169	2.93657	0.104	2.02268	0.109	7.91102	0.00578	5.82514	0.00334	5.55263	0.00798	3.74525	0.0656	0.933317	0.714	1.58796	0.422	0.236044	0.0065	0.64399	0.47	1.70141	0.544	2.72826	0.0706	0.736333	0.424	2.87992
Pjdr2_0185	SsrA-binding protein	7.967	3.47e-05	263.072	287.646	281.999	285.338	302.148	345.689	341.714	402.124	252.426	270.615	393.188	0.654206	0.000404	0.715316	0.0352	0.701275	0.000585	0.709578	0.00125	0.751381	0.00657	0.859658	0.0372	0.849774	0.119	0.627732	0.000398	0.672964	0.019	0.977778	0.829	0.932881	0.21	0.870672	0.135	1.00809	0.959	0.952002	0.706	0.933315	0.561	0.944366	0.496	0.738705	0.0332	0.730211
Pjdr2_0186	hypothetical protein	2.71	0.0256	4.995	2.073	5.248	5.488	4.033	4.546	3.246	3.185	2.035	2.606	4.805	1.56818	0.0279	0.650701	0.446	1.64738	0.0504	1.72278	0.024	1.26612	0.593	1.4271	0.0679	1.01894	0.956	0.638963	0.102	0.81799	0.477	1.50841	0.0531	0.951922	0.799	1.23857	0.685	0.377705	0.0776	0.513933	0.324	1.30112	0.739	1.36067	0.488	0.627089	0.183	0.447734
Pjdr2_0187	hypothetical protein	5.636	0.000412	6.231	3.848	7.35	8.96	7.093	8.463	6.118	3.631	4.617	4.734	8.953	1.7161	0.00591	1.05972	0.799	2.02444	0.00239	2.46765	0.000701	1.95363	0.112	2.33083	0.00199	1.68496	0.0193	1.27151	0.129	1.30389	0.222	2.46595	0.00128	0.847693	0.0796	0.878417	0.797	0.429445	0.00295	0.542438	0.164	1.03624	0.974	1.26311	0.551	0.754625	0.123	0.545519
Pjdr2_0188	hypothetical protein	2.282	0.0529	100.295	23.4	66.03	41.286	35.798	22.635	62.79	24.879	27.874	35.752	37.468	4.03135	0.0167	0.940544	0.973	2.65408	0.049	1.65948	0.235	1.43891	0.547	0.909798	0.832	2.52386	0.0928	1.12039	0.803	1.43704	0.386	1.50603	0.329	1.51893	0.0256	2.80166	0.082	0.566769	0.518	0.653649	0.696	1.8445	0.437	1.15329	0.754	0.44392	0.052	1.23147
Pjdr2_0189	histidine kinase	9.408	9.61e-06	2.217	2.325	3.249	3.54	3.581	4.258	3.873	3.46	2.933	2.453	2.375	0.640753	0.00945	0.671885	0.0596	0.939147	0.326	1.02326	0.819	1.03493	0.785	1.2306	0.0168	1.11942	0.169	0.847668	0.0886	0.709019	0.0511	0.686484	0.00321	0.682271	0.027	0.619128	0.0406	0.656612	0.0373	0.64921	0.0485	0.907452	0.619	0.988726	0.95	0.757237	0.0276	0.688823
Pjdr2_0190	AraC family transcriptional regulator	10.567	3.8e-06	2.606	2.924	3.53	4.134	3.938	4.525	4.159	4.259	3.432	2.419	3.632	0.611968	0.000757	0.686543	0.0136	0.828873	0.0135	0.970725	0.607	0.92457	0.635	1.0626	0.214	0.97668	0.707	0.805888	0.0333	0.568025	0.00225	0.852883	0.0256	0.738313	0.0223	0.661894	0.089	0.707247	0.0158	0.742553	0.148	0.896495	0.722	1.04992	0.799	0.82513	0.106	0.758413
Pjdr2_0191	extracellular solute-binding protein	23.221	4.25e-09	6.188	6.94	7.725	8.339	8.797	10.347	9.958	12.387	6.884	6.409	6.438	0.499538	0.00024	0.560277	0.00512	0.623655	0.0057	0.673225	0.00346	0.710196	0.0134	0.835329	0.0482	0.803904	0.0231	0.555758	0.00082	0.517411	0.00104	0.519723	0.000356	0.800983	0.0853	0.70338	0.0175	0.832229	0.0948	0.788905	0.0623	0.878145	0.549	0.947942	0.604	0.691324	0.00492	0.665316
Pjdr2_0192	binding-protein-dependent transport system inner membrane protein	16.024	1.14e-07	2.651	3.313	4.112	4.045	4.778	5.653	3.822	5.266	2.665	2.794	1.642	0.50345	0.00417	0.629183	0.00433	0.780795	0.00275	0.768063	0.021	0.907185	0.209	1.07347	0.2	0.725659	0.0285	0.506113	0.00559	0.530604	0.00128	0.311753	0.000432	0.644792	0.0452	0.554959	0.03	0.819182	0.111	0.693556	0.0097	0.860679	0.28	0.846645	0.178	0.697453	0.13	0.471472
Pjdr2_0193	binding-protein-dependent transport system inner membrane protein	14.256	3.13e-07	4.052	4.14	5.417	5.334	5.933	7.035	5.059	6.61	3.658	3.787	3.366	0.613019	0.000295	0.626327	0.00818	0.819494	0.0103	0.806885	0.00832	0.897532	0.319	1.06427	0.382	0.765319	0.00649	0.553419	0.00638	0.572931	0.002	0.509278	9.85e-05	0.748046	0.0148	0.683006	0.037	0.776228	0.0522	0.697832	0.0425	0.913053	0.667	0.899004	0.403	0.723122	0.0989	0.519998
Pjdr2_0194	coagulation factor 5/8 type domain-containing protein	36.448	7.12e-11	1.883	3.269	2.014	2.366	2.276	5.116	2.835	8.233	2.236	1.262	2.126	0.228692	1.29e-05	0.397113	0.00149	0.244602	2.32e-05	0.287449	1.79e-05	0.276515	3.61e-05	0.621444	0.000426	0.344418	1.65e-05	0.271632	0.00133	0.153335	7.34e-06	0.258296	5.47e-06	0.934956	0.57	0.827049	0.136	1.38151	0.0296	1.43613	0.0301	0.884586	0.537	1.03954	0.698	0.788669	0.341	0.437098
Pjdr2_0195	PAS/PAC sensor signal transduction histidine kinase	52.396	2.46e-12	9.141	9.919	14.15	17.416	14.296	19.749	15.847	5.843	15.772	11.504	6.873	1.56428	0.000142	1.69743	0.00638	2.42156	9.24e-06	2.98048	7.72e-05	2.44655	0.000325	3.37962	1.49e-06	2.7119	2.08e-05	2.69909	3.28e-05	1.96862	0.00123	1.17622	0.00801	0.645981	0.00132	0.639382	0.0194	0.569514	0.00751	0.693803	0.0418	0.989783	0.974	1.21824	0.193	0.995279	0.973	0.798638
Pjdr2_0196	response regulator receiver and SARP domain-containing protein	51.199	3.04e-12	15.166	14.688	20.897	35.23	19.405	34.971	30.5	10.915	30.219	20.405	12	1.38944	0.000866	1.3456	0.0145	1.91441	6.52e-05	3.2275	4.83e-05	1.77775	0.000465	3.20379	1.41e-06	2.7942	0.00017	2.76844	9.68e-05	1.86941	0.00179	1.09937	0.23	0.725779	0.00768	0.781572	0.0456	0.416917	0.00125	0.756909	0.0278	1.07687	0.625	1.81549	0.00369	0.990783	0.968	0.864115
Pjdr2_0197	S-layer protein	13.831	4.05e-07	4.744	4.777	4.217	4.414	4.678	5.187	4.44	6.094	3.604	3.52	4.54	0.778409	0.00532	0.783964	0.0512	0.69206	0.00125	0.724305	0.00354	0.767699	0.0143	0.851131	0.0136	0.728648	0.00198	0.591486	0.00127	0.577691	0.00255	0.74509	0.00231	1.12477	0.102	1.01395	0.905	1.08237	0.435	1.02119	0.86	0.901473	0.48	0.943476	0.552	0.811758	0.0643	0.694941
Pjdr2_0198	histidine kinase	40.979	2.44e-11	9.031	28.075	11.171	14.451	13.121	14.691	15.627	29.807	12.817	11.628	23.671	0.302985	3.8e-05	0.941887	0.681	0.374773	1.11e-05	0.484806	0.00012	0.440183	0.000481	0.492877	3.51e-05	0.524267	0.000168	0.429992	0.000519	0.390094	0.000182	0.794129	0.00902	0.808449	0.0466	0.688317	0.0429	1.94281	0.00409	2.13976	0.00407	0.851404	0.395	1.10137	0.418	0.820178	0.159	0.872412
Pjdr2_0199	AraC family transcriptional regulator	96.779	6.76e-15	4.321	19.408	4.597	7.77	4.574	7.776	9.254	27.017	8.73	5.817	18.102	0.159942	1.72e-06	0.718379	0.0102	0.170156	1.51e-06	0.287601	0.000239	0.169301	3.46e-05	0.287827	7.19e-06	0.342521	2.67e-05	0.32312	1.87e-05	0.215307	1.09e-05	0.670026	0.0018	0.939975	0.356	0.94472	0.718	2.49783	0.00287	4.2432	0.000208	1.00505	0.998	1.69875	0.0296	0.943356	0.518	1.12262
Pjdr2_0200	extracellular solute-binding protein	305.311	0	4.007	464.483	3.847	9.007	11.722	35.555	96.976	6607.72	6.078	4.125	10.598	0.000606459	6.63e-07	0.0702939	2.4e-05	0.000582125	2.02e-08	0.00136312	9.33e-06	0.00177397	8.13e-06	0.00538088	1.03e-07	0.0146761	2.95e-07	0.000919835	3.88e-06	0.000624216	6.99e-08	0.0016039	5.22e-07	1.0418	0.831	0.341866	0.0279	51.5682	0.000333	39.6252	0.000111	0.328148	0.068	0.768404	0.511	0.0626756	6.46e-05	0.170945
Pjdr2_0201	binding-protein-dependent transport system inner membrane protein	493.274	0	3.108	271.112	2.712	3.948	6.751	18.275	47.188	4586.38	3.226	2.361	2.874	0.000677694	1.22e-06	0.0591124	0.000242	0.000591229	2.02e-08	0.000860727	1.26e-06	0.00147193	4.94e-06	0.00398463	3.05e-07	0.0102886	2.95e-07	0.000703339	3.75e-06	0.00051482	3.8e-08	0.000626565	5.09e-08	1.14625	0.528	0.460413	0.0505	68.6773	0.000245	40.1599	0.000118	0.40167	0.0525	0.584762	0.0492	0.0683609	6.75e-05	0.176513
Pjdr2_0202	binding-protein-dependent transport system inner membrane protein	473.255	0	4.315	238.619	3.624	5.971	7.824	19.663	38.81	4014.76	4.617	2.991	5.707	0.00107477	3.52e-07	0.0594355	0.000144	0.000902731	1.65e-07	0.00148719	5.69e-07	0.0019489	4.77e-06	0.0048977	3.05e-07	0.00966691	6.72e-07	0.00115002	4.11e-06	0.000745071	6.99e-08	0.00142157	5.55e-07	1.19058	0.193	0.551478	0.0255	39.965	0.000217	30.497	6.46e-05	0.463201	0.0446	0.763092	0.12	0.118965	0.000274	0.234809
Pjdr2_0203	hypothetical protein	40.672	2.62e-11	1.882	6.259	1.185	1.529	1.329	1.58	3.102	13.245	1.378	2.154	3.634	0.142067	9.95e-06	0.472549	0.026	0.0894583	3.1e-05	0.115434	2.53e-05	0.100379	0.000168	0.119275	7.35e-06	0.234234	7.72e-05	0.104017	6.48e-05	0.162636	6.84e-06	0.274402	9.95e-05	1.58808	0.0429	1.41531	0.209	4.09369	0.00227	4.70765	0.0035	0.891206	0.811	1.14998	0.58	0.444075	0.0111	0.872083
Pjdr2_0204	hypothetical protein	22.238	6.31e-09	0.437	2.7	0.19	0.438	0.304	0.513	1.285	10.27	0.303	0.315	1.252	0.0425092	2.01e-05	0.262862	0.00131	0.0184614	0.000141	0.0426904	2.04e-05	0.0296357	0.000316	0.0499106	0.0003	0.125149	6.44e-05	0.0295107	9.32e-05	0.0306563	3.27e-05	0.121881	5.49e-05	2.3026	0.12	1.43439	0.489	6.1574	0.000726	8.86978	0.00322	0.622945	0.648	1.44051	0.403	0.235805	0.00933	0.591271
Pjdr2_0205	AraC family transcriptional regulator	6.029	0.000261	22.519	19.295	18.397	21.797	16.519	21.538	21.931	19.755	20.066	22.675	24.997	1.13989	0.0238	0.976695	0.825	0.931249	0.114	1.10334	0.097	0.836181	0.15	1.09022	0.0563	1.11012	0.0536	1.0157	0.758	1.14776	0.319	1.2653	0.00346	1.22404	0.0103	1.36321	0.0691	0.885216	0.235	1.16804	0.301	1.11369	0.619	1.3195	0.0676	0.91494	0.162	0.931645
Pjdr2_0206	transporter permease	274.468	0	2655.88	1425.63	107.516	192.963	94.269	127.01	274.139	1460.42	197.343	3378.09	5321.92	1.81857	7.4e-05	0.976178	0.94	0.0736198	3.46e-07	0.132128	7.25e-06	0.0645493	3.52e-05	0.0869682	6.42e-07	0.187712	4.42e-06	0.135127	4.11e-06	2.31309	0.00159	3.6441	2.9e-06	24.7021	9.4e-07	28.1733	0.000137	7.38813	0.000953	15.123	0.000345	1.14052	0.686	2.04693	0.0122	0.719867	0.00659	1.55376
Pjdr2_0207	transporter permease	212.022	0	1594.75	826.291	71.25	125.388	61.114	69.665	153.811	835.929	112.609	1846.8	2108.9	1.90776	7.91e-05	0.98847	0.982	0.0852345	8.27e-07	0.149999	7.4e-06	0.073109	4.1e-05	0.0833386	1.42e-06	0.184	8.14e-06	0.134711	4.95e-06	2.20928	0.00208	2.52283	0.000118	22.3824	9.4e-07	26.0947	0.000133	6.58985	0.00133	13.5205	0.000516	1.16586	0.635	2.05171	0.0104	0.732129	0.0121	1.61643
Pjdr2_0208	periplasmic binding protein	495.216	0	3854.62	2217.46	165.663	276.129	143.677	176.975	424.635	1973.26	276.605	5537.36	5928.35	1.95343	0.000126	1.12375	0.453	0.083954	4.31e-07	0.139935	8.13e-06	0.0728118	2.18e-05	0.0896863	4.67e-07	0.215195	5.62e-06	0.140176	4.95e-06	2.8062	0.00018	3.00434	1.56e-05	23.2678	2.34e-06	26.8284	8.38e-05	8.0305	0.000333	15.4336	0.000104	1.15303	0.589	1.92188	0.00892	0.651393	0.00321	1.56296
Pjdr2_0209	major facilitator superfamily protein	280.802	0	38.578	19.24	6.196	6.085	6.786	5.962	6.46	19.143	5.24	46.214	33.378	2.01522	5.3e-05	1.00505	0.983	0.323646	1.86e-05	0.317842	1.79e-05	0.354487	4.26e-05	0.311425	1.73e-05	0.33744	1.77e-05	0.273727	1.25e-05	2.41408	0.000301	1.74359	0.00053	6.22662	2.44e-05	5.6849	7.06e-05	3.1621	0.000773	2.83522	0.00053	0.912998	0.546	0.896625	0.219	0.811188	0.0308	0.87895
Pjdr2_0210	TetR family transcriptional regulator	20.811	1.14e-08	61.092	58.095	66.632	76.12	95.887	73.869	84.229	40.948	96.086	95.665	117.353	1.49193	0.000423	1.41873	0.0496	1.62724	0.000146	1.85894	0.000439	2.34165	0.00231	1.80396	6.51e-05	2.05695	7.19e-05	2.34653	0.000177	2.33623	0.000269	2.86589	7.49e-06	0.916851	0.128	0.637128	0.0567	0.763194	0.0932	0.605868	0.0451	0.69491	0.264	0.793859	0.226	1.14078	0.223	1.30076
Pjdr2_0211	N-carbamoylputrescine amidase	36.88	6.38e-11	100.185	80.441	142.188	119.439	176.028	92.746	100.54	60.541	110.529	102.867	99.51	1.65484	7.08e-05	1.3287	0.0251	2.34862	5.97e-06	1.97286	0.000201	2.9076	0.000175	1.53196	5.8e-05	1.66069	0.000112	1.8257	0.000174	1.69913	0.00335	1.64368	0.000239	0.704601	0.00114	0.569144	0.0102	0.67349	0.0113	0.456975	0.002	0.807753	0.311	0.678519	0.0248	1.09936	0.223	1.19174
Pjdr2_0212	agmatine deiminase	34.35	1.23e-10	73.976	56.278	113.133	86.537	145.685	68.358	65.773	44.567	78.761	77.942	50.366	1.65988	0.00126	1.26277	0.0836	2.53848	5.56e-05	1.94172	0.000766	3.26887	0.000319	1.53381	0.00143	1.47582	0.00261	1.76723	0.00108	1.74886	0.00373	1.1301	0.299	0.653886	0.00184	0.507783	0.00945	0.650335	0.00866	0.386301	0.00122	0.776561	0.287	0.594003	0.0131	1.19746	0.059	1.15218
Pjdr2_0213	TetR family transcriptional regulator	25.817	1.65e-09	11.799	14.615	21.893	22.304	25.682	30.671	21.257	12.607	24.358	10.943	17.86	0.935933	0.478	1.15931	0.273	1.73655	0.000184	1.76915	0.000658	2.03712	0.00186	2.43287	2.22e-05	1.68615	0.000567	1.93212	0.000168	0.867998	0.351	1.41663	0.00267	0.538962	0.00407	0.45944	0.0104	0.65529	0.0191	0.569094	0.0159	0.852454	0.504	0.868461	0.363	1.14588	0.165	0.794173
Pjdr2_0214	short-chain dehydrogenase/reductase SDR	18.224	3.7e-08	8.651	6.671	8.218	11.588	8.313	8.954	9.944	5.392	12.74	7.368	14.703	1.60425	0.0187	1.23705	0.215	1.52392	0.0128	2.14903	0.0016	1.54169	0.0124	1.66048	0.00392	1.84405	0.00163	2.36266	0.000569	1.36642	0.0677	2.72667	0.000269	1.05271	0.752	1.04058	0.831	0.575632	0.00802	0.802401	0.0896	0.988475	0.961	1.39395	0.0324	1.28123	0.0215	1.42288
Pjdr2_0215	HAD-superfamily hydrolase	58.902	8.13e-13	33.947	34.068	49.087	73.243	49.779	56.128	57.566	24.825	70.102	39.876	71.772	1.36748	0.00572	1.37236	0.0413	1.97735	0.00014	2.95042	0.000142	2.00522	0.000419	2.261	9.89e-05	2.31889	8.4e-05	2.82387	6.06e-05	1.60632	0.00463	2.89118	3.15e-05	0.691569	0.0036	0.681957	0.0118	0.465139	0.00262	0.68439	0.0142	0.9861	0.928	1.47137	0.0174	1.21777	0.0415	1.24895
Pjdr2_0216	4-aminobutyrate aminotransferase	6.057	0.000253	1.505	1.154	2.35	1.53	1.965	1.009	1.148	1.18	0.85	1.036	0.812	1.27502	0.203	0.978148	0.961	1.99117	0.011	1.2962	0.162	1.66478	0.138	0.85502	0.403	0.972489	0.9	0.719896	0.0969	0.877516	0.601	0.68823	0.124	0.640336	0.0152	0.765877	0.428	0.754625	0.198	0.587554	0.157	1.19606	0.728	0.778604	0.384	0.740261	0.0551	0.841965
Pjdr2_0217	DeoR family transcriptional regulator	8.363	2.4e-05	30.141	24.994	36.87	42.221	32.637	39.448	28.157	28.963	24.061	14.939	24.743	1.04064	0.67	0.862964	0.499	1.27297	0.00567	1.45774	0.0139	1.12682	0.525	1.362	0.00405	0.97216	0.63	0.830748	0.00829	0.515798	0.00524	0.854289	0.0415	0.817487	0.121	0.923519	0.78	0.591989	0.0509	0.765841	0.356	1.12971	0.729	1.29367	0.281	0.854538	0.0629	0.609946
Pjdr2_0218	glyoxalase/bleomycin resistance protein/dioxygenase	4.463	0.00183	78.228	114.808	104.36	101.643	56.644	87.376	116.948	147.236	98.846	53.49	224.267	0.531308	0.000431	0.779752	0.645	0.708793	0.00968	0.690342	0.00479	0.384714	0.0489	0.593442	0.000545	0.794291	0.171	0.67134	0.00237	0.363295	0.00212	1.52318	0.0035	0.749596	0.0266	1.38105	0.527	1.12951	0.81	2.02684	0.292	1.84239	0.443	1.79443	0.195	0.845206	0.33	1.13126
Pjdr2_0219	peptide-methionine (S)-S-oxide reductase	8.713	1.75e-05	5.244	6.489	8.52	6.34	9.169	6.137	7.538	5.366	7.847	5.948	6.456	0.977271	0.746	1.20932	0.134	1.58785	0.0011	1.18164	0.117	1.70877	0.00196	1.14371	0.0575	1.40491	0.00178	1.46244	0.0133	1.10856	0.47	1.20325	0.0758	0.615469	0.00322	0.571915	0.00719	1.02343	0.875	0.707714	0.0276	0.929233	0.681	0.691514	0.0271	1.04095	0.747	1.27868
Pjdr2_0220	glycosyl hydrolase family protein	90.993	1.28e-14	4.093	2.76	11.911	1.244	13.47	1.497	1.225	18.76	1.149	1.563	1.072	0.218155	0.000197	0.147099	0.00103	0.634942	0.00436	0.0663235	2.79e-05	0.71804	0.177	0.0798183	3.29e-06	0.0652743	5.57e-06	0.0612542	1.36e-05	0.0833032	5.68e-06	0.0571536	3.8e-06	0.343583	0.00278	0.303821	0.0144	2.21791	0.0147	0.204862	0.00292	0.884272	0.759	0.0923675	0.000719	0.938412	0.623	0.76742
Pjdr2_0221	endo-1,4-beta-xylanase	308.942	0	52.019	1.628	1.224	0.635	0.814	0.912	1.013	5.934	57.131	100.785	10.708	8.76571	1.4e-06	0.27428	0.00526	0.206193	9.34e-06	0.106983	4.27e-06	0.137227	1.83e-05	0.153616	1.23e-06	0.170638	1.38e-05	9.62714	0.000303	16.9834	3.44e-07	1.80444	9.8e-05	42.5121	2.7e-06	63.8773	1.24e-05	2.56378	0.00848	1.99872	0.0354	1.50257	0.132	0.779602	0.0621	56.4186	0.00012	62.6702
Pjdr2_0222	major facilitator superfamily protein	11.983	1.36e-06	3.128	2.707	3.96	3.899	5.536	2.355	3.474	1.956	2.808	3.064	2.7	1.59906	0.00715	1.3838	0.0658	2.0244	0.0008	1.99328	0.00079	2.83033	0.000778	1.20399	0.0586	1.77597	0.000913	1.43566	0.0247	1.56649	0.00779	1.38055	0.00405	0.789894	0.169	0.564973	0.0383	0.694231	0.044	0.488919	0.00987	0.715253	0.318	0.704259	0.0796	0.808377	0.183	1.19242
Pjdr2_0223	hypothetical protein	6.503	0.000154	44.089	21.924	34.359	36.378	26.951	34.735	29.968	22.424	37.458	27.44	53.255	1.96615	0.000133	0.977712	0.954	1.53226	0.00014	1.62228	0.00322	1.20189	0.399	1.54901	0.0011	1.33644	0.0045	1.67044	0.000343	1.2237	0.16	2.37491	0.000414	1.28317	0.0166	1.63589	0.104	0.602676	0.0899	0.813481	0.565	1.27488	0.541	1.34978	0.246	1.24992	0.0421	1.07839
Pjdr2_0224	glyoxalase/bleomycin resistance protein/dioxygenase	4.622	0.00148	19.142	21.019	19.975	24.866	27.24	26.473	20.328	16.856	22.532	23.16	24.513	1.13557	0.0384	1.24693	0.0706	1.18503	0.121	1.47519	0.00199	1.616	0.0191	1.57048	0.000199	1.20595	0.0717	1.33668	0.00241	1.37396	0.0417	1.4542	0.000517	0.958257	0.742	0.702701	0.103	0.845268	0.163	0.771617	0.182	0.733311	0.382	0.912867	0.619	1.1084	0.352	0.851129
Pjdr2_0225	AsnC family transcriptional regulator	9.211	1.14e-05	41.026	39.213	46.005	51.302	49.488	64.493	52.122	38.299	56.513	45.06	63.101	1.0712	0.549	1.02385	0.877	1.20119	0.0738	1.33951	0.015	1.29213	0.0462	1.68393	0.00147	1.36091	0.0234	1.47557	0.00814	1.17653	0.303	1.64757	0.00331	0.89178	0.267	0.829019	0.165	0.764348	0.026	0.792375	0.0603	0.929622	0.597	1.03667	0.695	1.08425	0.438	0.876264
Pjdr2_0226	hypothetical protein	18.192	3.76e-08	75.048	64.704	66.538	152.789	77.835	101.525	172.72	64.62	186.401	99.74	213.885	1.16136	0.507	1.00129	1	1.02967	0.895	2.36442	0.00654	1.20451	0.431	1.5711	0.0576	2.67286	0.0036	2.88457	0.00212	1.54348	0.0813	3.30989	0.00226	1.1279	0.34	0.964182	0.867	0.423485	0.00673	0.831289	0.395	0.85485	0.457	1.96297	0.00715	1.07921	0.468	1.83602
Pjdr2_0227	metal dependent phosphohydrolase	7.032	8.75e-05	1.782	3.659	1.251	1.304	1.352	1.182	4.107	0.913	1.29	1.177	2.383	1.9504	0.0363	4.00548	0.00929	1.36982	0.459	1.427	0.16	1.47979	0.121	1.29388	0.409	4.49577	0.00081	1.41233	0.152	1.28843	0.429	2.60893	0.00513	1.42384	0.462	1.31802	0.195	2.80693	0.00582	2.70678	0.00454	0.925683	0.932	0.964322	0.824	0.314147	0.000561	1.09155
Pjdr2_0228	glycoside hydrolase	42.438	1.77e-11	21.61	5.371	27.622	9.535	26.462	8.633	7.989	7.72	6.309	7.415	3.132	2.79928	1.22e-05	0.695787	0.27	3.57802	3.37e-06	1.23509	0.00943	3.4277	0.000778	1.11828	0.141	1.03482	0.717	0.817242	0.0101	0.960447	0.824	0.405723	1.91e-05	0.782356	0.00847	0.816666	0.359	0.563349	0.0743	0.20299	0.0048	1.04385	0.914	0.360327	0.0033	0.789741	0.0612	0.730801
Pjdr2_0229	SEC-C motif domain-containing protein	45.285	9.68e-12	221.957	188.715	248.11	297.448	247.614	296.312	252.969	148.269	309.528	267.478	371.969	1.49699	0.000445	1.27279	0.0348	1.67338	0.000148	2.00614	0.000399	1.67004	0.000834	1.99848	2.22e-05	1.70615	0.000125	2.08761	9.47e-05	1.80401	0.00168	2.50875	1.18e-05	0.89459	0.0735	0.896382	0.237	0.634449	0.00775	0.762135	0.0267	1.002	1	1.20125	0.139	1.22358	0.0265	1.0446
Pjdr2_0230	methyl-accepting chemotaxis sensory transducer	21.484	8.6e-09	57.816	44.667	58.44	58.062	34.951	65.523	59.193	49.285	45.223	33.002	14.555	1.17309	0.0263	0.90629	0.697	1.18575	0.0493	1.17808	0.0803	0.709149	0.0972	1.32947	0.00643	1.20103	0.017	0.917583	0.415	0.669609	0.0127	0.29533	2.79e-05	0.989318	0.923	1.65422	0.0652	0.76929	0.264	1.278	0.422	1.67208	0.218	1.66127	0.0456	0.764	0.0589	0.690186
Pjdr2_0231	hypothetical protein	9.897	6.41e-06	5.279	7.396	5.67	6.097	4.754	7.273	7.675	5.498	4.839	5.16	7.705	0.960191	0.636	1.34506	0.0843	1.03124	0.789	1.10892	0.25	0.864547	0.262	1.32283	0.0313	1.3959	0.0114	0.880162	0.188	0.938528	0.644	1.40142	0.00965	0.9311	0.5	1.11063	0.427	1.21295	0.129	1.5558	0.0233	1.19281	0.48	1.28266	0.0695	0.630535	0.00424	0.665365
Pjdr2_0232	hypothetical protein	22.093	6.68e-09	48.788	88.222	56.654	75.41	51.194	58.496	84.565	59.791	88.118	82.887	141.707	0.815972	0.059	1.47549	0.0179	0.947529	0.562	1.26122	0.0149	0.856206	0.304	0.978332	0.775	1.41434	0.00206	1.47376	0.00207	1.38627	0.0422	2.37002	0.000409	0.861157	0.234	0.953009	0.826	1.1699	0.142	1.72329	0.0168	1.10666	0.722	1.47303	0.0394	1.04201	0.517	1.5064
Pjdr2_0233	LysR family transcriptional regulator	3.399	0.00854	9.773	10.685	12.146	14.188	12.79	12.272	10.456	8.913	10.6	13.205	12.869	1.09637	0.441	1.1988	0.259	1.36269	0.00445	1.59178	0.000969	1.43488	0.0549	1.37682	0.012	1.17303	0.0761	1.18923	0.0872	1.48145	0.0197	1.44372	0.0116	0.804563	0.126	0.764085	0.246	0.753117	0.0671	0.835467	0.39	0.94969	0.867	1.10935	0.541	1.01382	0.911	0.863753
Pjdr2_0234	major facilitator superfamily protein	20.283	1.44e-08	2.666	4.168	4.719	4.636	5.769	3.918	3.987	2.847	5.462	2.64	4.332	0.936572	0.415	1.46408	0.0352	1.65756	0.00104	1.62837	0.00269	2.02636	0.00136	1.37622	0.00448	1.40033	0.00437	1.91873	0.000757	0.927421	0.639	1.52151	0.00188	0.56503	0.00114	0.462194	0.00336	0.899104	0.423	0.722516	0.0562	0.817999	0.333	0.803595	0.126	1.3702	0.0148	1.3942
Pjdr2_0235	HxlR family transcriptional regulator	18.058	4.02e-08	28.662	32.302	45.362	31.348	48.227	14.588	39.114	17.713	26.039	42.079	41.656	1.61815	0.00792	1.82365	0.0565	2.56094	0.000571	1.7698	0.00332	2.7227	0.00479	0.823555	0.147	2.20819	0.00099	1.47005	0.0199	2.3756	0.000859	2.35171	0.00104	0.631856	0.00358	0.594317	0.065	1.03043	0.896	0.669794	0.182	0.94059	0.881	0.650015	0.0683	0.665726	0.00519	1.78501
Pjdr2_0236	NAD(P)H dehydrogenase (quinone)	36.475	7.07e-11	9.946	12.282	15.436	8.037	21.758	5.186	9.349	9.532	6.118	9.537	7.885	1.04336	0.513	1.2884	0.0451	1.61927	0.00268	0.843109	0.214	2.28248	0.000354	0.544044	0.000105	0.980724	0.834	0.641848	0.00557	1.00046	1	0.827133	0.0927	0.644337	0.0102	0.457116	0.00207	1.52816	0.0282	0.564476	0.0034	0.709435	0.187	0.369383	0.00226	0.654464	0.02	1.17977
Pjdr2_0237	HxlR family transcriptional regulator	21.124	9.99e-09	55.805	51.259	71.496	52.177	83.481	35.099	59.159	36.841	48.992	48.134	79.467	1.51474	0.00199	1.39136	0.0596	1.94065	0.000214	1.41628	0.00957	2.26599	0.000511	0.952725	0.562	1.60579	0.000989	1.32982	0.037	1.30654	0.094	2.15702	8.49e-05	0.780533	0.0102	0.66847	0.0177	0.982403	0.913	0.614018	0.014	0.856427	0.371	0.625017	0.0102	0.828143	0.133	1.39581
Pjdr2_0238	DoxX family protein	26.56	1.28e-09	3.737	12.695	3.231	9.181	2.947	3.236	15.339	7.363	10.457	4.703	27.964	0.507599	0.00762	1.72421	0.112	0.438869	0.00423	1.24693	0.257	0.400194	0.0119	0.439462	0.0023	2.08325	0.00368	1.42025	0.0108	0.638718	0.0126	3.79801	0.00014	1.15661	0.589	1.26838	0.515	1.38277	0.309	4.30844	0.00866	1.09664	0.881	3.11581	0.0131	0.681748	0.0509	3.23179
Pjdr2_0239	hypothetical protein	223.767	0	6.875	43.166	9.929	37.497	8.119	13.846	42.683	95.703	24.359	5.831	298.898	0.0718338	2.63e-06	0.451036	0.00645	0.103746	2e-06	0.391811	0.00082	0.0848311	4.25e-05	0.14468	1.76e-06	0.445997	5.11e-05	0.254528	2.43e-05	0.0609247	9.26e-07	3.12319	9.38e-06	0.692398	0.0124	0.846786	0.44	1.15116	0.496	5.31687	0.000839	1.22298	0.521	4.61871	0.00153	0.570695	0.00125	1.75924
Pjdr2_0240	LysR family transcriptional regulator	7.067	8.45e-05	3.62	4.249	4.25	6.206	4.806	4.754	5.58	4.02	4.334	3.444	6.648	0.900608	0.38	1.05708	0.752	1.05717	0.498	1.54386	0.00227	1.19565	0.293	1.18269	0.073	1.38819	0.00536	1.07827	0.351	0.85677	0.363	1.65386	0.00359	0.851902	0.205	0.753234	0.211	0.684701	0.031	0.884102	0.568	0.88418	0.668	1.29122	0.155	0.776744	0.00825	0.911708
Pjdr2_0241	N-acetyltransferase GCN5	24.682	2.46e-09	11.277	10.653	11.761	16.159	11.794	15.635	18.055	8.812	19.463	17.181	27.135	1.27971	0.0594	1.20898	0.204	1.33466	0.0264	1.83381	0.00154	1.33846	0.0576	1.77428	0.00108	2.049	0.00084	2.20871	0.000386	1.94971	0.00475	3.07937	0.000101	0.958827	0.679	0.956103	0.779	0.659273	0.00899	0.903262	0.441	0.997158	1	1.37009	0.0364	1.07795	0.388	1.24485
Pjdr2_0242	hypothetical protein	6.499	0.000154	5.849	6.211	5.845	9.376	6.301	8.408	8.339	5.949	7.107	5.266	8.897	0.983102	0.848	1.04399	0.865	0.982463	0.839	1.57589	0.00447	1.05915	0.632	1.41323	0.00971	1.40169	0.0109	1.19455	0.132	0.885131	0.463	1.49549	0.0061	1.00065	1	0.928197	0.521	0.662479	0.0696	0.985688	0.959	0.927594	0.657	1.48788	0.0188	0.852222	0.177	0.845261
Pjdr2_0243	winged helix family two component transcriptional regulator	13.475	5.06e-07	4.602	5.612	5.303	8.403	5.736	7.294	7.101	4.699	6.578	4.584	6.559	0.979249	0.784	1.19423	0.0858	1.12851	0.0876	1.78818	0.000226	1.22055	0.0352	1.55218	0.000603	1.51113	0.00221	1.39985	0.00452	0.975431	0.879	1.39581	0.00528	0.867739	0.153	0.8023	0.0884	0.66785	0.00587	0.978438	0.844	0.924586	0.612	1.46506	0.00814	0.926362	0.473	0.901859
Pjdr2_0244	histidine kinase	9.338	1.02e-05	2.575	2.804	3.087	5.115	3.537	3.869	3.882	2.716	4.271	2.526	4.334	0.948151	0.717	1.03232	0.883	1.13657	0.37	1.8832	0.0039	1.30206	0.122	1.42438	0.038	1.42934	0.0682	1.57234	0.0182	0.929872	0.739	1.59558	0.0141	0.834221	0.047	0.728191	0.0267	0.548172	0.00248	0.792833	0.0696	0.872899	0.392	1.44632	0.00971	1.10005	0.5	1.10388
Pjdr2_0245	family 2 glycoside hydrolase	48.246	5.31e-12	6.985	17.654	6.862	9.124	8.454	16.061	14.5	29.054	7.159	6.559	3.433	0.24043	3.07e-05	0.607621	0.0194	0.236199	1.83e-06	0.314041	9.84e-05	0.290988	3.08e-05	0.552815	2.4e-05	0.499064	0.00318	0.246393	0.000395	0.225747	9.96e-06	0.118156	9.43e-07	1.01792	0.89	0.826254	0.193	1.93485	0.00856	2.08813	0.00414	0.811712	0.202	1.07922	0.574	0.493711	0.0305	0.445707
Pjdr2_0246	hypothetical protein	0.905	0.547	0.004	0.041	0.083	0.537	0.003	0.042	0.673	0.062	0.594	0.06	0.537	0.0666604	0.464	0.665531	0.943	1.3339	0.952	8.6737	0.408	0.0520146	0.423	0.681956	0.928	10.8621	0.373	9.58352	0.396	0.970081	1	8.6725	0.405	0.049974	0.515	1.28157	0.973	0.0767297	0.333	12.7951	0.505	25.6447	0.648	166.755	0.0726	0.882292	0.871	14.053
Pjdr2_0247	family 2 glycosyl transferase	41.219	2.31e-11	4.085	13.591	6.061	4.867	5.429	4.288	5.726	22.021	2.247	2.471	15.262	0.185504	4.68e-06	0.617206	0.151	0.275235	9.34e-06	0.221035	1.33e-05	0.246554	0.000134	0.19473	5.48e-05	0.260041	0.000406	0.102029	2.53e-05	0.112205	2.47e-06	0.693078	0.00106	0.673982	0.00528	0.752386	0.109	2.79235	0.0102	2.50333	0.0233	1.11633	0.653	0.896499	0.457	0.392357	0.0103	0.52395
Pjdr2_0248	membrane protein	87.827	1.85e-14	11.453	20.123	14.873	6.553	17.158	6.983	6.563	30.776	4.248	7.658	16.89	0.372151	0.000503	0.653876	0.0601	0.483275	0.000221	0.212933	3e-05	0.557534	0.00107	0.226913	1.33e-05	0.213251	2.43e-05	0.138038	9.14e-06	0.248829	1.42e-05	0.548812	0.000425	0.77006	0.103	0.667496	0.0463	3.07081	0.00182	1.1728	0.355	0.86681	0.34	0.381919	0.000578	0.647302	0.00592	0.608329
Pjdr2_0249	hypothetical protein	82.177	3.47e-14	290.423	192.633	318.003	88.215	251.044	176.476	43.601	248.277	45.021	102.569	32.013	1.16975	0.0257	0.775879	0.0826	1.28084	0.00133	0.35531	0.000295	1.01115	0.965	0.710802	0.000349	0.175615	1.01e-05	0.181336	1.45e-05	0.413124	0.00166	0.128943	4.8e-06	0.913271	0.16	1.15686	0.539	2.18367	0.00496	0.767326	0.252	1.26672	0.494	0.351394	0.00586	1.03258	0.805	0.255114
Pjdr2_0250	hypothetical protein	429.289	0	180.635	77.078	257.558	202.523	204.931	521.769	259.939	26.34	105.99	143.055	2.604	6.85796	1.26e-05	2.92633	0.00155	9.77838	6.32e-07	7.68895	9.33e-06	7.78038	6.12e-06	19.8094	3.05e-07	9.86879	1.33e-06	4.02401	0.000226	5.43119	6.51e-06	0.0988671	9.43e-07	0.701339	0.0234	0.881442	0.384	0.380589	0.00215	0.376116	0.00141	1.2568	0.166	0.988249	0.932	0.407751	0.00387	0.203137
Pjdr2_0251	cellulosome anchoring protein cohesin subunit	384.587	0	210.695	70.452	312.611	294.941	244.108	584.444	355.367	25.733	126.966	172.785	5.459	8.18761	1.6e-05	2.73778	0.000566	12.1481	4.31e-07	11.4614	9.33e-06	9.48603	4.94e-06	22.7115	3.05e-07	13.8095	1.17e-06	4.9339	3.33e-05	6.71442	3.64e-06	0.21213	4.41e-05	0.673985	0.0293	0.863123	0.365	0.238869	0.000634	0.288612	0.00018	1.28063	0.115	1.20824	0.155	0.357282	0.00059	0.217243
Pjdr2_0252	AraC family transcriptional regulator	54.462	1.7e-12	65.273	46.522	72.642	49.582	63.564	78.378	56.543	51.758	39.929	37.699	22.984	1.26113	0.0131	0.898837	0.301	1.4035	0.00094	0.957958	0.543	1.22811	0.0729	1.51433	0.000308	1.09245	0.172	0.771471	0.0113	0.728372	0.029	0.444075	0.000189	0.898559	0.141	1.02689	0.862	0.938285	0.535	0.731889	0.0398	1.14282	0.458	0.780029	0.0662	0.706185	0.0083	0.509448
Pjdr2_0253	aldo/keto reductase	44.204	1.22e-11	918.865	1115.83	1608.55	655.058	858.097	733.192	662.265	1087.1	719.975	732.499	413.526	0.845247	0.0119	1.02643	0.845	1.47967	0.000329	0.602576	0.000875	0.789347	0.0213	0.67445	0.000151	0.609205	0.000714	0.662292	0.00786	0.673812	0.0133	0.380394	8.79e-06	0.57124	0.000395	1.07082	0.488	1.70341	0.00743	1.30036	0.0748	1.87455	0.00806	0.763385	0.0447	1.08714	0.534	0.981973
Pjdr2_0254	patatin	5.908	0.0003	7.174	5.009	7.883	9.581	6.942	11.688	7.264	6.646	5.801	4.232	8.785	1.07945	0.368	0.753751	0.332	1.18626	0.119	1.44175	0.00404	1.04459	0.881	1.75877	0.000646	1.0931	0.264	0.872912	0.14	0.636798	0.0443	1.32198	0.02	0.909964	0.383	1.03337	0.936	0.522804	0.0353	0.721574	0.395	1.13562	0.792	1.3802	0.253	0.798563	0.0281	0.49632
Pjdr2_0255	fibronectin-binding family protein	33.958	1.36e-10	389.646	283.129	430.412	480.945	441.817	482.672	355.907	319.373	657.067	354.268	884.122	1.22004	0.0367	0.886518	0.404	1.34768	0.00191	1.50591	0.00446	1.38339	0.0186	1.51131	0.000317	1.1144	0.105	2.05737	0.0003	1.10926	0.403	2.76831	2.15e-05	0.905286	0.239	0.881918	0.379	0.588694	0.0129	0.64083	0.0285	0.974187	0.902	1.08856	0.545	1.84618	0.00164	1.36131
Pjdr2_0256	hypothetical protein	10.573	3.79e-06	38.539	33.657	34.109	67.571	41.004	66.773	61.191	31.299	92.006	51.888	31.53	1.23131	0.207	1.07531	0.702	1.08976	0.367	2.15884	0.000436	1.31007	0.307	2.13335	0.000253	1.95501	0.00457	2.93953	0.000176	1.65779	0.00715	1.00737	0.978	1.12989	0.489	0.939883	0.883	0.498095	0.00613	0.820805	0.523	0.831834	0.693	1.64789	0.095	1.50359	0.0522	1.3779
Pjdr2_0257	hypothetical protein	31.507	2.68e-10	28.785	27	32.067	17.65	37.518	13.128	27.834	20.584	23.113	37.723	11.417	1.39841	0.00332	1.31166	0.0606	1.55782	0.00209	0.857451	0.105	1.82264	0.00103	0.637762	0.00724	1.35219	0.0313	1.12287	0.322	1.8326	0.00461	0.554656	0.000217	0.897671	0.196	0.767242	0.036	1.52971	0.0103	0.719645	0.0259	0.854702	0.378	0.470445	0.00134	0.830405	0.25	1.76063
Pjdr2_0258	MATE efflux family protein	12.849	7.55e-07	40.958	40.267	35.452	65.819	41.326	38.05	50.643	38.035	59.608	37.22	42.546	1.07683	0.126	1.05867	0.541	0.932087	0.134	1.73046	0.000295	1.08653	0.261	1.00038	1	1.33147	0.00383	1.56718	0.000253	0.978566	0.887	1.1186	0.373	1.15529	0.0368	0.991074	0.941	0.611782	0.00487	0.974356	0.83	0.857858	0.303	1.59265	0.00505	1.17702	0.0731	1.56659
Pjdr2_0259	hypothetical protein	5.756	0.000358	20.887	17.388	24.39	19.972	19.493	27.747	21.76	13.408	18.863	18.841	32.909	1.55784	0.0433	1.29682	0.187	1.81909	0.00276	1.48957	0.0174	1.45386	0.0653	2.06942	0.00122	1.62294	0.0114	1.40687	0.0123	1.40523	0.041	2.45443	0.000794	0.856385	0.473	1.07152	0.829	0.870599	0.424	0.891986	0.61	1.25122	0.492	1.02457	0.917	0.866862	0.294	0.679837
Pjdr2_0260	hypothetical protein	63.392	4.09e-13	112.078	55.246	133.845	164.451	160.255	249.525	214.985	30.399	153.944	122.697	110.78	3.68683	4.08e-05	1.81734	0.0183	4.40287	2.55e-06	5.40967	6.79e-05	5.27166	0.000101	8.20822	5.85e-07	7.072	3.01e-06	5.06403	6.11e-06	4.03617	1.36e-05	3.64413	6.94e-06	0.837369	0.138	0.699369	0.111	0.335944	0.0036	0.344739	0.00388	0.835198	0.506	1.02618	0.917	0.716068	0.00613	0.616946
Pjdr2_0261	ABC transporter	69.205	1.78e-13	47.449	21.648	59.977	74.175	81.624	122.184	82.175	15.572	47.734	40.177	31.999	3.04696	5.02e-05	1.39015	0.0605	3.85146	3.26e-06	4.7632	7.52e-05	5.24157	0.000144	7.84621	7.52e-07	5.27695	9.27e-06	3.06532	3.42e-05	2.58004	0.00011	2.05487	3.32e-05	0.791119	0.0534	0.581308	0.0422	0.291853	0.00175	0.265217	0.00142	0.734792	0.332	0.908737	0.663	0.580888	0.00438	0.390675
Pjdr2_0262	oligopeptide/dipeptide ABC transporter ATPase	96.237	7.62e-15	49.733	22.464	57.879	69.537	78.181	113.91	74.418	15.588	43.71	40.479	23.56	3.19042	1.13e-05	1.4411	0.0252	3.71299	4.57e-06	4.46089	4.84e-05	5.01537	7.09e-05	7.30745	6.79e-07	4.77397	8.14e-06	2.80404	6.77e-05	2.5968	0.000144	1.51138	0.000815	0.859259	0.0614	0.636128	0.0321	0.323053	0.00133	0.287338	0.000755	0.740322	0.258	0.889445	0.501	0.58736	0.00446	0.383723
Pjdr2_0263	binding-protein-dependent transport system inner membrane protein	99.347	5.86e-15	48.802	20.813	60.869	54.732	75.796	87.386	64.956	12.89	29.663	37.274	10.852	3.78607	2.65e-05	1.61468	0.0102	4.72221	1.24e-06	4.24612	4.91e-05	5.88025	4.84e-05	6.77941	4.68e-07	5.0393	5.13e-05	2.30123	9.2e-05	2.89172	6e-05	0.841907	0.048	0.801757	0.0605	0.643861	0.0491	0.380272	0.00201	0.274594	0.000709	0.803062	0.373	0.722098	0.0911	0.456656	0.0042	0.339444
Pjdr2_0264	binding-protein-dependent transport system inner membrane protein	64.118	3.68e-13	45.963	21.229	54.761	45.929	68.968	68.193	57.911	13.599	28.391	40.635	10.916	3.37976	0.000122	1.56098	0.0118	4.02669	1.64e-05	3.37726	7.69e-05	5.07137	0.000193	5.01436	5.44e-06	4.25829	0.000112	2.08766	0.00222	2.98795	8.12e-05	0.802676	0.0251	0.839338	0.176	0.666438	0.0993	0.462203	0.00182	0.307802	0.00125	0.794004	0.448	0.665947	0.0555	0.490257	0.0129	0.416336
Pjdr2_0265	family 5 extracellular solute-binding protein	38.495	4.31e-11	175.401	95.438	202.03	311.601	243.996	395.898	352.182	76.975	248.242	205.022	82.507	2.27868	0.000431	1.23986	0.409	2.62462	6.1e-05	4.04809	0.000207	3.16982	0.000806	5.14321	7.14e-06	4.57529	4.45e-05	3.22497	5.38e-05	2.66349	0.000143	1.07187	0.361	0.868193	0.18	0.718867	0.143	0.306282	0.00562	0.391145	0.0154	0.828004	0.512	1.27707	0.277	0.704867	0.0233	0.627035
Pjdr2_0266	hypothetical protein	25.339	1.94e-09	646.294	530.63	799.007	199.134	519.859	372.024	137.993	439.593	247.48	436.641	342.155	1.47021	0.00376	1.20709	0.271	1.81761	0.00128	0.452997	0.000164	1.18259	0.591	0.84629	0.0607	0.31391	0.000203	0.562975	0.000477	0.993283	0.973	0.778344	0.0409	0.808871	0.0783	1.24321	0.573	2.66468	0.00163	1.02072	0.966	1.53697	0.471	0.383055	0.0221	1.79343	0.00622	0.665227
Pjdr2_0267	hypothetical protein	1.098	0.407	1.097	0.047	1.146	0.057	0.148	0.565	0.586	0.804	0.005	0.031	0.881	1.36509	0.619	0.0582604	0.354	1.42506	0.607	0.0711119	0.316	0.184311	0.613	0.702426	0.522	0.728893	0.591	0.00565327	0.0765	0.038804	0.121	1.0953	0.901	0.957919	0.971	7.40645	0.634	0.819277	0.974	0.316097	0.818	7.73182	0.734	0.385825	0.847	0.00775596	0.127	0.0080482
Pjdr2_0268	AraC family transcriptional regulator	14.475	2.75e-07	7.784	10.81	11.031	13.865	12.544	12.328	11.234	9.92	11.969	9.646	16.25	0.784638	0.00843	1.08968	0.357	1.11205	0.0479	1.39767	0.00152	1.26456	0.0576	1.24278	0.00419	1.1325	0.0781	1.20657	0.0234	0.972434	0.867	1.63809	0.000182	0.705577	0.00397	0.620483	0.0183	0.779637	0.0287	0.861705	0.258	0.879398	0.493	1.10526	0.403	1.0654	0.431	0.970861
Pjdr2_0269	histidine kinase	4.738	0.00127	4.867	6.761	7.552	6.923	8.409	6.158	6.374	6.421	5.935	6.832	5.39	0.757986	0.1	1.05298	0.752	1.1762	0.169	1.07821	0.565	1.30961	0.0957	0.958961	0.681	0.992621	0.963	0.924289	0.455	1.06398	0.675	0.839356	0.175	0.644435	0.0283	0.578789	0.033	0.976599	0.878	0.804041	0.156	0.898133	0.62	0.823307	0.216	0.931159	0.435	0.963844
Pjdr2_0270	binding-protein-dependent transport system inner membrane protein	32.333	2.12e-10	1.373	3.657	1.538	1.805	1.888	2.261	2.741	5.428	1.903	1.423	2.542	0.2529	0.0001	0.673806	0.0426	0.283273	0.000164	0.332468	0.00025	0.347806	0.000191	0.416647	0.000618	0.504996	0.00105	0.350563	0.000214	0.262081	3e-05	0.468347	0.00085	0.892779	0.467	0.727131	0.0506	2.02668	0.00434	1.9373	0.00268	0.814458	0.371	0.9559	0.725	0.69419	0.0214	0.841391
Pjdr2_0271	binding-protein-dependent transport system inner membrane protein	16.229	1.02e-07	2.827	4.33	3.352	2.818	4.629	3.67	3.919	6.301	2.79	3.256	3.178	0.448591	0.000116	0.687142	0.0289	0.531883	0.000585	0.447188	0.000187	0.734561	0.0413	0.582483	0.00265	0.621868	0.0023	0.442748	0.000323	0.51669	0.000663	0.504303	0.000676	0.843402	0.0828	0.610693	0.0188	1.53658	0.0104	0.935447	0.676	0.724083	0.228	0.608783	0.0111	0.711966	0.0265	0.760105
Pjdr2_0272	extracellular solute-binding protein	36.782	6.54e-11	5.75	9.436	7.417	7.016	8.424	8.18	9.922	12.317	7.343	6.578	5.733	0.466867	9.32e-05	0.766063	0.0399	0.602196	0.000138	0.569627	0.000105	0.683911	0.00659	0.664096	0.000317	0.805578	0.0086	0.596133	0.000134	0.534055	0.000509	0.465457	3.26e-05	0.775273	0.0258	0.682643	0.0311	1.34485	0.0222	1.12012	0.389	0.880519	0.49	0.832897	0.121	0.740007	0.00859	0.897662
Pjdr2_0273	activator of Hsp90 ATPase 1 family protein	14.583	2.57e-07	8.938	12.238	7.203	11.931	8.596	9.619	14.216	11.105	14.276	13.263	15.037	0.80484	0.0656	1.10202	0.508	0.648653	0.00908	1.07437	0.436	0.774063	0.0486	0.866162	0.249	1.28019	0.0216	1.28559	0.0208	1.19437	0.208	1.35409	0.0197	1.24079	0.131	1.03976	0.788	1.02574	0.851	1.42368	0.0356	0.837984	0.443	1.38796	0.0195	1.00422	0.963	1.48424
Pjdr2_0274	ArsR family transcriptional regulator	8.266	2.62e-05	8.714	12.857	8.213	10.098	8.165	7.181	11.653	11.608	10.693	9.416	12.261	0.750714	0.0139	1.10764	0.302	0.707532	0.0141	0.869947	0.11	0.703411	0.00603	0.618614	0.000387	1.00394	0.976	0.92124	0.466	0.811156	0.195	1.05633	0.434	1.06103	0.673	1.06725	0.604	1.27323	0.0434	1.57468	0.00471	1.00586	0.995	1.23675	0.0718	0.917624	0.538	1.4892
Pjdr2_0275	hypothetical protein	5.175	0.00072	3.896	6.063	3.695	4.859	4.516	2.884	5.714	5.547	5.704	4.888	5.263	0.702398	0.0256	1.093	0.618	0.666183	0.0234	0.87593	0.445	0.814224	0.258	0.519871	0.00413	1.03008	0.823	1.02836	0.842	0.881205	0.41	0.948808	0.844	1.05436	0.595	0.86266	0.364	1.24781	0.209	1.34238	0.105	0.818182	0.48	1.07579	0.723	0.998336	0.999	1.97811
Pjdr2_0276	hypothetical protein	0.787	0.642	0.004	0.069	0	0.049	0.045	0.004	0.003	0	0.004	0.039	0.047	11.3922	0.34	190.525	0.146	1	1	136.581	0.0756	124.472	0.0946	10.9968	0.333	9.48474	0.329	11.0181	0.328	107.278	0.0423	130.501	0.0757	11.3922	0.421	0.0915242	0.613	1.39495	0.947	1.53066	0.934	0.00803393	0.356	1.09729	0.994	1.16166	0.984	1.00194
Pjdr2_0277	S-layer protein	11.074	2.6e-06	6.814	5.434	7.203	10.185	8.545	9.355	7.133	5.842	7.695	5.617	9.418	1.16651	0.0648	0.930253	0.517	1.23301	0.0224	1.74346	0.000468	1.46275	0.0656	1.6015	0.000436	1.22098	0.0188	1.31731	0.00799	0.961606	0.773	1.61229	0.000358	0.946062	0.56	0.797475	0.323	0.533566	0.00296	0.635961	0.0605	0.842942	0.619	1.19191	0.377	1.0789	0.369	0.822549
Pjdr2_0278	amidase	7.313	6.57e-05	2.941	3.014	3.784	3.415	4.573	2.507	2.496	3.766	2.825	3.286	3.71	0.780717	0.0508	0.800128	0.104	1.00466	0.98	0.906599	0.283	1.21419	0.078	0.665589	0.00463	0.662797	0.0039	0.750014	0.0423	0.872495	0.355	0.985043	0.93	0.777099	0.0976	0.642994	0.0158	0.882559	0.2	0.65898	0.00553	0.827428	0.368	0.74667	0.0157	1.13159	0.306	1.12684
Pjdr2_0279	NAD(P)H dehydrogenase (quinone)	23.939	3.23e-09	23.097	18.186	19.771	17.872	21.273	18.106	32.215	11.025	40.423	20.321	27.015	2.09501	0.00011	1.64957	0.0182	1.79336	0.00059	1.62108	0.00159	1.92955	0.00781	1.64236	0.000406	2.92212	5.15e-05	3.66663	3.27e-05	1.84322	0.00228	2.45044	0.00024	1.1682	0.0656	1.08575	0.695	1.01757	0.915	0.8549	0.457	0.929421	0.812	0.840137	0.344	1.25478	0.0436	2.23254
Pjdr2_0280	BadM/Rrf2 family transcriptional regulator	33.872	1.39e-10	67.524	74.038	83.104	107.129	105.613	98.073	119.18	65.373	147.089	92.312	189.915	1.0329	0.558	1.13253	0.176	1.27122	0.00123	1.63872	0.00162	1.61553	0.014	1.5002	0.000106	1.82307	8e-05	2.24998	0.000158	1.41207	0.0197	2.90508	8.21e-06	0.812527	0.0183	0.639356	0.0477	0.691109	0.0183	0.701029	0.0637	0.786874	0.386	1.01435	0.949	1.23417	0.0647	1.49979
Pjdr2_0281	hypothetical protein	7.093	8.22e-05	15.425	13.947	19.014	17.657	22.2	12.167	15.727	11.412	17.424	14.697	20.262	1.3517	0.0281	1.2221	0.365	1.66612	0.00837	1.54721	0.00887	1.94534	0.0036	1.06614	0.655	1.37809	0.0275	1.52682	0.0107	1.28782	0.128	1.7755	0.00243	0.811289	0.0872	0.69484	0.0252	0.789878	0.2	0.628221	0.0457	0.856464	0.506	0.795339	0.0876	1.10793	0.288	1.4321
Pjdr2_0282	hypothetical protein	19.797	1.78e-08	34.201	27.02	36.984	54.528	45.734	44.881	27.872	23.487	40.897	21.937	35.263	1.45613	0.000582	1.15043	0.273	1.57461	0.000321	2.3216	5.6e-05	1.94716	0.000733	1.91084	5.19e-05	1.18667	0.291	1.74125	0.000288	0.934007	0.631	1.50137	0.000913	0.924756	0.162	0.747826	0.0397	0.495531	0.00237	0.590824	0.00948	0.808674	0.258	1.1923	0.13	1.46734	0.0686	0.911246
Pjdr2_0283	hypothetical protein	7.584	5.02e-05	14.367	14.537	16.942	21.719	22.764	21.912	17.648	11.049	21.295	13.492	22.11	1.30035	0.0227	1.31572	0.323	1.53341	0.00111	1.96578	0.00105	2.06033	0.000981	1.98326	0.000583	1.59728	0.00266	1.92741	0.000554	1.22112	0.0922	2.00115	0.00011	0.848014	0.168	0.631137	0.0311	0.669313	0.15	0.638598	0.129	0.744253	0.23	0.954109	0.781	1.20668	0.175	0.971843
Pjdr2_0284	extracellular solute-binding protein	2.512	0.0357	0.23	0.349	0.333	0.238	0.625	0.33	0.292	0.316	0.23	0.191	0.11	0.72734	0.402	1.10374	0.812	1.05293	0.86	0.752485	0.437	1.97608	0.0496	1.04337	0.861	0.924553	0.685	0.726309	0.266	0.604127	0.0268	0.349224	0.0801	0.690779	0.467	0.368072	0.102	1.46679	0.428	0.558549	0.191	0.532837	0.369	0.380797	0.0713	0.785579	0.439	0.696116
Pjdr2_0285	binding-protein-dependent transport system inner membrane protein	2.564	0.0327	0.631	0.666	0.643	0.654	0.919	0.694	0.551	0.564	0.611	0.419	0.579	1.11848	0.599	1.18131	0.356	1.14088	0.337	1.16007	0.249	1.62955	0.0132	1.22956	0.19	0.976759	0.88	1.08358	0.769	0.743505	0.0804	1.02578	0.849	0.980366	0.954	0.68637	0.171	1.01832	0.915	0.724932	0.0713	0.700116	0.204	0.711892	0.0369	1.10936	0.733	0.881274
Pjdr2_0286	ABC transporter	4.359	0.00211	3.711	4.076	3.474	4.087	3.684	6.508	5.235	3.741	4.521	1.769	4.313	0.991849	0.986	1.08964	0.798	0.928553	0.772	1.09233	0.763	0.984795	0.967	1.73958	0.0563	1.39929	0.357	1.20837	0.478	0.472811	0.0216	1.15294	0.599	1.06817	0.582	1.00716	0.977	0.997543	1	1.10647	0.579	0.94289	0.817	1.10919	0.656	0.863563	0.68	0.694635
Pjdr2_0287	PHP domain-containing protein	14.943	2.09e-07	7.72	9.296	7.54	8.799	8.633	29.864	9.828	8.697	14.322	4.676	11.375	0.887602	0.124	1.06886	0.824	0.866946	0.0476	1.01165	0.898	0.992611	0.936	3.4336	1.26e-05	1.12994	0.312	1.64664	0.11	0.537589	0.000909	1.30787	0.0328	1.02383	0.791	0.89421	0.3	1.05655	0.843	1.07682	0.802	0.8734	0.368	1.01919	0.874	1.45728	0.28	0.479565
Pjdr2_0288	RpiR family transcriptional regulator	9.918	6.3e-06	8.167	6.723	7.668	7.792	7.275	16.916	8.679	6.923	10.278	4.543	9.701	1.17963	0.0773	0.97111	0.757	1.10754	0.182	1.12554	0.355	1.05074	0.718	2.44342	6.65e-05	1.25363	0.288	1.48455	0.0668	0.656219	0.00981	1.40119	0.00126	1.06509	0.575	1.12266	0.528	0.862794	0.33	0.924212	0.618	1.05405	0.844	1.07119	0.731	1.1842	0.587	0.607572
Pjdr2_0289	chromosome segregation ATPase-like protein	3.836	0.00443	225.564	231.096	255.744	261.276	245.258	380.239	461.714	118.879	541.683	388.052	133.32	1.89742	0.259	1.94395	0.323	2.15129	0.18	2.19782	0.161	2.06308	0.225	3.19853	0.0624	3.88388	0.0374	4.55658	0.0249	3.26425	0.0312	1.12148	0.897	0.881989	0.0898	0.919699	0.456	0.88449	0.362	0.942256	0.709	1.04276	0.772	1.06531	0.525	1.1732	0.139	1.42459
Pjdr2_0290	hypothetical protein	5.433	0.000526	271.78	284.803	300.377	312.117	310.052	452.275	567.504	161.778	659.846	526.34	169.043	1.67995	0.271	1.76045	0.329	1.85672	0.193	1.92929	0.161	1.91652	0.201	2.79564	0.0525	3.50791	0.026	4.07871	0.017	3.25346	0.0161	1.0449	0.957	0.904796	0.139	0.876563	0.331	0.912488	0.598	0.918565	0.692	0.968795	0.889	1.00666	0.969	1.16272	0.0873	1.45895
Pjdr2_0291	hypothetical protein	4.416	0.00195	448.803	413.89	484.531	457.449	461.961	619.941	862.927	221.687	878.408	798.842	224.865	2.02449	0.189	1.867	0.325	2.18566	0.147	2.06349	0.165	2.08384	0.191	2.79647	0.0723	3.89255	0.029	3.96238	0.027	3.60347	0.0172	1.01434	0.997	0.926262	0.202	0.971517	0.814	0.904777	0.534	0.895942	0.539	1.04886	0.739	0.990235	0.939	1.01794	0.87	1.41692
Pjdr2_0292	hypothetical protein	2.565	0.0327	108.164	98.07	139.378	95.868	138.283	156.068	160.279	70.967	167.559	129.519	82.925	1.52414	0.296	1.3819	0.521	1.96398	0.114	1.35087	0.433	1.94854	0.153	2.19915	0.0728	2.25849	0.068	2.36107	0.0541	1.82505	0.104	1.1685	0.783	0.776049	0.0239	0.782197	0.251	1.02297	0.923	0.709199	0.206	1.00792	0.996	0.693273	0.0761	1.04542	0.697	1.07363
Pjdr2_0293	type III restriction protein res subunit	20.488	1.31e-08	20.856	22.341	24.166	18.458	23.434	25.299	17.88	22.543	20.99	14.308	16.124	0.925163	0.143	0.991047	0.939	1.07202	0.179	0.818814	0.00987	1.03955	0.718	1.12226	0.0296	0.793147	0.00931	0.931126	0.228	0.634694	0.00676	0.715251	0.000959	0.863008	0.0265	0.889968	0.357	1.21034	0.0598	0.953345	0.723	1.03124	0.882	0.787664	0.0696	1.17396	0.0661	0.829685
Pjdr2_0294	NUDIX hydrolase	5.539	0.000463	25.458	26.973	32.823	24.751	32.099	38.368	24.994	30.876	28.809	19.225	25.478	0.824537	0.0885	0.873603	0.521	1.06307	0.536	0.801636	0.0719	1.03963	0.844	1.24268	0.0633	0.809515	0.063	0.933082	0.529	0.622654	0.00804	0.825192	0.144	0.775615	0.0187	0.793108	0.257	1.08978	0.642	0.840304	0.476	1.02255	0.957	0.77108	0.176	1.15264	0.152	0.750863
Pjdr2_0295	hypothetical protein	4.919	0.000997	17.444	17.049	20.392	19.498	18.136	21.581	16.872	17.835	19.769	11.652	20.901	0.978038	0.87	0.95591	0.788	1.14336	0.228	1.09323	0.386	1.01687	0.943	1.21002	0.0866	0.945986	0.602	1.10839	0.397	0.65328	0.0108	1.17189	0.291	0.855407	0.193	0.961812	0.887	0.874389	0.258	0.940051	0.786	1.12439	0.713	1.07509	0.703	1.17168	0.162	0.916007
Pjdr2_0296	glycosyl hydrolase family 98 carbohydrate binding module	2.829	0.0211	0.183	0.38	0.674	0.644	1.217	0.383	0.835	0.279	0.512	0.456	0.376	0.656269	0.542	1.36286	0.591	2.42047	0.085	2.30984	0.121	4.36861	0.023	1.37495	0.616	2.99561	0.0533	1.83767	0.317	1.63528	0.305	1.35062	0.573	0.271133	0.0681	0.150224	0.0333	0.590024	0.108	0.311967	0.0041	0.554059	0.138	0.528736	0.0727	0.613456	0.33	1.33654
Pjdr2_0297	alpha-L-rhamnosidase	60.183	6.65e-13	3.517	15.413	3.914	3.203	3.336	5.236	5.532	19.344	4.698	3.542	1.789	0.181828	6.15e-05	0.796815	0.172	0.202338	2.87e-06	0.165583	9.23e-06	0.172448	2.46e-05	0.270688	2.31e-06	0.285983	1.01e-05	0.242866	0.000516	0.183103	8.17e-06	0.0924872	2.04e-06	0.898635	0.521	1.05439	0.822	4.81217	0.000685	4.62061	0.00043	1.17333	0.449	0.960194	0.764	0.849231	0.457	0.897215
Pjdr2_0298	phosphotransferase KptA/Tpt1	9.86	6.6e-06	11.806	9.004	10.692	15.727	10.76	13.905	11.595	8.801	13.128	7.604	12.63	1.34148	0.00547	1.02305	0.865	1.21488	0.0257	1.7869	0.000584	1.22257	0.189	1.57992	0.00111	1.3175	0.00445	1.49169	0.00298	0.86396	0.284	1.43509	0.00505	1.10421	0.311	1.09727	0.638	0.57253	0.00611	0.836807	0.337	0.993709	0.998	1.4616	0.0573	1.13221	0.23	0.944156
Pjdr2_0299	TatD family hydrolase	9.993	5.95e-06	18.171	12.58	14.552	19.079	13.531	18.265	11.066	12.497	13.06	6.416	9.499	1.45407	0.00747	1.00669	0.987	1.16444	0.133	1.52672	0.0049	1.0828	0.709	1.46156	0.0127	0.885507	0.52	1.04509	0.674	0.513448	0.00413	0.760158	0.1	1.24873	0.00766	1.34289	0.214	0.659384	0.0287	0.929716	0.79	1.0754	0.838	1.40998	0.12	1.18022	0.399	0.715054
Pjdr2_0300	hypothetical protein	31.446	2.73e-10	317.196	447.521	282.287	384.106	286.049	287.427	576.117	310.959	695.287	379.898	185.267	1.02006	0.814	1.43916	0.0848	0.907796	0.23	1.23523	0.0482	0.919893	0.627	0.924326	0.358	1.85271	0.000532	2.23595	0.000199	1.2217	0.147	0.595791	0.000712	1.12366	0.0686	1.10889	0.605	1.1651	0.34	1.56449	0.0734	0.98685	0.98	1.3428	0.122	1.20685	0.0432	2.419
Pjdr2_0301	hypothetical protein	14.942	2.09e-07	8.265	10.104	9.285	12.429	10.736	13.591	11.956	8.924	12.304	6.618	9.315	0.926069	0.419	1.1322	0.238	1.04038	0.601	1.39274	0.00373	1.20305	0.0343	1.52287	0.00181	1.33974	0.00777	1.37871	0.00156	0.741561	0.0507	1.04375	0.409	0.890125	0.365	0.769768	0.0829	0.812935	0.0851	0.941112	0.572	0.864787	0.397	1.15767	0.162	1.02909	0.753	0.90534
Pjdr2_0302	cold-shock protein	9.586	8.27e-06	9340.65	7315.26	11322.1	13680.1	10316.3	7723.7	14225.8	2747.87	14338.8	9460.26	9403.91	3.39924	0.00896	2.66216	0.047	4.12033	0.00468	4.97843	0.00245	3.75429	0.0218	2.8108	0.0153	5.17705	0.00355	5.21816	0.0025	3.44277	0.00545	3.42226	0.00769	0.824991	0.0399	0.905426	0.811	0.534739	0.0024	0.709098	0.296	1.0975	0.876	1.32606	0.375	1.00794	0.984	1.85647
Pjdr2_0303	hypothetical protein	45.053	1.02e-11	1590.73	1811.84	2847.91	2690.46	3197.54	2712.86	2579.42	1242.42	3808.06	2674.45	4334.17	1.28034	0.0122	1.45831	0.0373	2.29221	6.27e-05	2.16549	0.000135	2.57363	0.000536	2.18352	6.95e-05	2.07612	0.000756	3.06502	4.18e-05	2.1526	0.000355	3.48848	5.82e-05	0.558562	0.000263	0.497486	0.00633	0.67343	0.0145	0.566635	0.0115	0.890654	0.561	0.841415	0.184	1.47632	0.0158	1.4037
Pjdr2_0304	hypothetical protein	17.868	4.41e-08	1.761	8.074	2.22	3.552	1.349	1.838	6.991	4.606	3.037	1.077	11.63	0.382201	0.00148	1.75291	0.11	0.481893	0.0143	0.771075	0.157	0.292897	0.0197	0.398915	0.00213	1.51771	0.0926	0.659284	0.0371	0.233742	0.00216	2.52487	0.00531	0.793125	0.257	1.3049	0.573	2.27333	0.0138	5.98472	0.00852	1.64527	0.51	2.63258	0.0438	0.434395	0.00852	1.65269
Pjdr2_0305	hypothetical protein	7.086	8.28e-05	77.707	99.183	85.78	93.984	93.378	76.464	103.578	85.463	107.343	92.944	143.939	0.909253	0.327	1.16054	0.332	1.00371	0.976	1.09971	0.3	1.09261	0.604	0.894705	0.156	1.21197	0.0394	1.25602	0.0326	1.08753	0.558	1.68423	0.000673	0.905888	0.294	0.832182	0.377	1.05532	0.7	1.06217	0.789	0.918636	0.768	1.00649	0.984	1.03635	0.647	1.40384
Pjdr2_0306	GerA spore germination protein	21.767	7.64e-09	2.781	6.434	3.734	3.708	4.17	3.448	6.523	3.566	3.312	3.484	3.734	0.779726	0.00435	1.80424	0.00522	1.04721	0.571	1.03977	0.537	1.16946	0.161	0.967014	0.721	1.82909	0.000854	0.92882	0.295	0.976892	0.849	1.04721	0.522	0.744577	0.0229	0.666741	0.0245	1.73522	0.00476	1.5428	0.0226	0.895462	0.625	0.889107	0.335	0.507805	0.00233	0.960504
Pjdr2_0307	LysR family transcriptional regulator	2.929	0.0179	1.559	1.384	1.55	1.69	2.035	1.768	2.094	1.476	1.834	1.791	1.122	1.05661	0.672	0.937841	0.606	1.04999	0.744	1.14488	0.166	1.37864	0.0532	1.19808	0.134	1.41911	0.0154	1.24281	0.0246	1.21369	0.118	0.76043	0.272	1.0063	0.99	0.766411	0.226	0.819161	0.129	0.680265	0.0493	0.761616	0.452	0.830441	0.257	0.875764	0.265	1.03733
Pjdr2_0308	short-chain dehydrogenase/reductase SDR	5.203	0.000695	11.099	4.809	11.682	92.406	9.126	124.942	17.986	6.882	7.602	22.285	18.264	1.61287	0.000462	0.698815	0.319	1.69757	0.00122	13.4281	0.0902	1.32617	0.335	18.1561	3.05e-07	2.61359	0.0301	1.10476	0.437	3.23843	0.000476	2.6541	6.38e-05	0.950105	0.674	1.21619	0.601	0.0520413	0.0836	0.526942	0.177	1.28006	0.658	10.1255	0.172	0.422698	0.0779	0.0608478
Pjdr2_0309	short-chain dehydrogenase/reductase SDR	5.393	0.000552	10.625	6.487	9.597	98.845	8.394	125.172	22.202	6.932	9.347	22.699	22.151	1.53278	0.00428	0.935823	0.721	1.38453	0.0159	14.2596	0.0845	1.21092	0.509	18.0576	1.16e-06	3.20284	0.0108	1.34844	0.0463	3.2746	0.000211	3.1955	2.71e-05	1.10708	0.334	1.2658	0.506	0.0656277	0.0985	0.772823	0.444	1.14338	0.797	11.7759	0.148	0.421013	0.0557	0.0746741
Pjdr2_0310	hypothetical protein	2.688	0.0266	263.245	126.068	249.068	560.93	182.96	326.994	311.323	110.783	262.44	293.065	308.19	2.37621	0.00511	1.13797	0.679	2.24824	0.00541	5.0633	0.0785	1.65151	0.122	2.95165	0.00154	2.8102	0.00526	2.36894	0.00415	2.64538	0.00477	2.78191	0.00693	1.05692	0.561	1.43881	0.226	0.224748	0.12	0.689047	0.244	1.36132	0.481	3.06587	0.246	0.842981	0.376	0.802582
Pjdr2_0311	hypothetical protein	36.498	7.04e-11	5.869	7.167	5.141	10.462	7.308	6.252	7.107	3.819	7.863	7.684	11.105	1.53689	0.000465	1.87673	0.00334	1.34621	0.00197	2.7396	0.000333	1.91354	0.000498	1.63706	0.000171	1.86091	0.000109	2.059	0.000136	2.01209	0.000497	2.90791	8.27e-06	1.14164	0.069	0.803163	0.0701	0.685039	0.0429	0.980763	0.891	0.703516	0.0691	1.43169	0.0492	1.10645	0.22	1.25774
Pjdr2_0312	hypothetical protein	8.504	2.11e-05	0.542	0.456	0.712	0.425	0.831	0.529	0.249	0.769	0.315	0.247	0.514	0.70542	0.0319	0.592391	0.00992	0.925805	0.419	0.552829	0.0074	1.08006	0.713	0.688297	0.0748	0.323428	0.0031	0.409791	0.000307	0.321554	0.002	0.668297	0.0673	0.761953	0.0757	0.653131	0.128	1.07156	0.682	0.54848	0.0254	0.85718	0.661	0.511851	0.0297	1.26702	0.363	0.595369
Pjdr2_0313	metallophosphoesterase	35.13	9.98e-11	4.263	9.131	5.718	9.103	7.298	7.79	6.707	10.144	6.395	3.851	8.487	0.420286	0.000122	0.90015	0.37	0.563739	0.000411	0.897382	0.117	0.719477	0.0108	0.767928	0.00486	0.661231	0.000955	0.630483	0.000594	0.379609	0.000187	0.836639	0.0113	0.745533	0.0355	0.584155	0.0123	1.00308	0.991	1.25112	0.117	0.78354	0.253	1.24727	0.0695	0.953499	0.552	0.821018
Pjdr2_0314	S-layer protein	43.613	1.38e-11	7.796	15.138	10.015	15.858	11.736	11.839	11.681	17.105	12.465	7.58	18.551	0.455792	0.000353	0.884982	0.267	0.585484	0.000286	0.92712	0.337	0.686141	0.00663	0.69216	0.00143	0.682917	0.00126	0.728739	0.00561	0.443151	0.000336	1.08452	0.199	0.778487	0.045	0.664283	0.0278	0.954549	0.66	1.2898	0.0532	0.8533	0.33	1.35121	0.0267	1.0671	0.38	1.05285
Pjdr2_0315	copper amine oxidase domain-containing protein	79.946	4.55e-14	234.471	184.634	280.179	102.672	289.382	104.827	83.705	186.153	104.022	217.716	110.57	1.25957	0.00742	0.991842	0.963	1.50511	0.000573	0.551549	0.000509	1.55454	0.00445	0.563122	0.00038	0.44966	4.27e-05	0.558798	0.000181	1.16956	0.215	0.593973	0.000694	0.836862	0.0368	0.810248	0.116	1.79828	0.00503	0.638028	0.0169	0.968197	0.867	0.354798	0.000833	1.24271	0.0216	0.99232
Pjdr2_0316	glyoxalase/bleomycin resistance protein/dioxygenase	8.151	2.92e-05	26.193	37.223	27.863	32.811	36.171	27.117	38.285	27.907	44.097	22.479	42.244	0.938589	0.403	1.33384	0.188	0.998406	0.992	1.17573	0.0509	1.29614	0.136	0.971707	0.67	1.37189	0.00243	1.58012	0.00324	0.80549	0.104	1.51373	0.00153	0.940087	0.486	0.72414	0.143	1.13447	0.504	1.02908	0.925	0.770291	0.404	0.907101	0.591	1.15179	0.209	1.62613
Pjdr2_0317	glycoside hydrolase	215.221	0	379.03	156.096	376.607	338.135	70.719	37.818	53.07	141.528	274.402	99.04	94.615	2.67813	2.78e-05	1.10293	0.38	2.66101	1.34e-05	2.38917	5.71e-05	0.499683	0.00066	0.267215	6.2e-06	0.374979	0.000128	1.93886	0.00127	0.699793	0.0244	0.668525	0.00151	1.00644	0.919	5.35966	0.000144	0.461638	0.00133	2.20727	0.0014	5.32539	0.00022	4.78138	0.000144	5.17057	0.000204	7.25579
Pjdr2_0318	hypothetical protein	42.625	1.71e-11	62.875	51.488	48.124	45.069	58.606	20.987	47.621	26.21	33.665	52.462	77.948	2.39886	8.33e-05	1.96442	0.00218	1.83605	0.000169	1.71953	0.00119	2.236	0.000685	0.80071	0.00463	1.81687	0.000962	1.2844	0.0312	2.00156	0.000693	2.97393	1.71e-05	1.30653	0.0259	1.07284	0.654	1.14242	0.285	0.878541	0.362	0.821132	0.371	0.769019	0.0978	0.706929	0.039	1.60408
Pjdr2_0319	MMPL domain protein	8.228	2.72e-05	23.736	31.794	23.253	28.659	27.106	16.657	30.185	22.984	20.671	26.948	18.024	1.03271	0.625	1.3833	0.0459	1.0117	0.854	1.24689	0.151	1.17931	0.273	0.724701	0.00504	1.31326	0.00479	0.899335	0.206	1.17243	0.248	0.784164	0.0242	1.02076	0.746	0.875684	0.462	1.1094	0.572	1.17297	0.389	0.857872	0.557	1.0573	0.807	0.684809	0.00659	1.24097
Pjdr2_0320	TetR family transcriptional regulator	7.634	4.78e-05	9.243	12.699	9.714	12.123	13.295	7.943	13.303	10.46	8.592	13.395	6.354	0.883636	0.182	1.21406	0.276	0.928718	0.566	1.15898	0.396	1.271	0.0883	0.759391	0.0581	1.27181	0.0577	0.82145	0.0999	1.28058	0.0621	0.607433	0.0133	0.951458	0.717	0.695226	0.0333	1.04752	0.843	0.955195	0.81	0.730696	0.286	0.911862	0.664	0.64589	0.0151	1.08172
Pjdr2_0321	aldehyde reductase	52.753	2.31e-12	3.41	13.19	5.577	12.747	7.03	5.698	12.857	9.009	5.619	3.968	18.803	0.378504	0.000953	1.46417	0.0759	0.619115	0.00255	1.41497	0.00745	0.780385	0.164	0.63248	0.00222	1.4272	0.00804	0.623691	0.00574	0.440445	0.000411	2.08721	0.000289	0.611362	0.0248	0.485022	0.0276	1.03477	0.831	1.87622	0.0224	0.793347	0.438	1.81317	0.0118	0.437004	0.000871	0.986104
Pjdr2_0322	major facilitator superfamily protein	45.073	1.02e-11	1.772	5.141	3.613	6.372	5.602	2.54	4.983	3.692	2.456	2.22	5.811	0.479868	8.84e-05	1.3926	0.0509	0.978599	0.807	1.72604	0.000544	1.51752	0.00668	0.687908	0.000858	1.34966	0.0213	0.665407	0.0122	0.601242	0.00343	1.57415	0.00604	0.490363	0.00125	0.31622	0.000619	0.806819	0.116	0.917687	0.571	0.644869	0.0903	1.13741	0.27	0.493018	0.00624	0.96729
Pjdr2_0323	HxlR family transcriptional regulator	9.395	9.71e-06	57.578	46.294	66.468	68.744	48.333	49.563	66.325	43.931	49.705	37.718	156.276	1.31064	0.085	1.05379	0.848	1.51301	0.0177	1.56482	0.0171	1.10021	0.757	1.12821	0.354	1.50976	0.07	1.13144	0.345	0.858585	0.498	3.55731	0.000129	0.866249	0.164	1.19126	0.614	0.673428	0.0773	0.957809	0.915	1.3752	0.522	1.42229	0.24	0.749414	0.152	1.00287
Pjdr2_0324	hypothetical protein	131.314	0	6.35	96.714	5.154	15.655	6.818	11.412	49.629	58.28	4.873	5.218	21.314	0.108959	6.63e-07	1.65946	0.00245	0.0884431	7.17e-07	0.268619	0.00303	0.11698	4.97e-06	0.195811	1.17e-06	0.851553	0.173	0.0836046	4.39e-06	0.0895378	1.41e-06	0.36571	8.21e-06	1.23197	0.0148	0.931433	0.385	6.17774	0.00236	14.1858	1.69e-05	0.756054	0.0886	2.29628	0.0335	0.0981789	5.49e-05	0.426966
Pjdr2_0325	hypothetical protein	17.817	4.52e-08	34.262	44.89	36.388	44.82	40.337	71.97	43.176	40.772	47.525	45.899	36.022	0.840336	0.00838	1.10101	0.528	0.892485	0.0677	1.09929	0.121	0.989334	0.886	1.7652	1.58e-05	1.05896	0.377	1.16563	0.0293	1.12575	0.319	0.88351	0.0449	0.941569	0.393	0.849396	0.105	1.00157	1	1.11288	0.501	0.902107	0.49	1.11114	0.262	1.10073	0.278	0.660343
Pjdr2_0326	ATPase AAA	33.699	1.46e-10	39.587	48.271	41.215	64.692	42.544	71.72	46.929	64.281	46.996	32.234	91.292	0.615843	0.000297	0.750936	0.0191	0.641168	0.000274	1.0064	0.951	0.66185	0.00264	1.11573	0.0779	0.730057	0.00701	0.731107	0.00756	0.501451	0.00144	1.42022	0.00141	0.960502	0.507	0.930487	0.484	0.746163	0.0305	1.1346	0.223	0.96875	0.825	1.52058	0.0122	1.00144	1	0.65527
Pjdr2_0327	haloacid dehalogenase	5.239	0.000665	16.507	9.604	15.39	16.206	14.984	15.373	11.642	10.568	14.487	8.249	15.726	1.56189	0.00239	0.908754	0.762	1.45624	0.00592	1.53341	0.00633	1.41784	0.0946	1.45461	0.016	1.10159	0.291	1.37076	0.0275	0.780542	0.164	1.48805	0.00747	1.07255	0.303	1.1016	0.669	0.592635	0.0794	0.640942	0.189	1.02708	0.951	1.08151	0.705	1.24435	0.0805	0.942355
Pjdr2_0328	ribokinase	5.423	0.000532	38.101	16.271	36.105	26.742	28.416	24.005	17.058	24.297	19.865	11.299	14.416	1.56816	0.00175	0.669681	0.39	1.48602	0.00613	1.10066	0.245	1.16952	0.634	0.988007	0.94	0.70208	0.00426	0.817616	0.0122	0.465061	0.00266	0.59334	0.000691	1.05528	0.709	1.34086	0.476	0.608436	0.249	0.57261	0.325	1.27062	0.698	0.941118	0.877	1.16456	0.151	0.827541
Pjdr2_0329	polysaccharide deacetylase	10.455	4.15e-06	62.542	58.882	62.762	45.094	51.03	38.914	43.902	42.22	27.242	15.498	23.705	1.48132	0.00311	1.39463	0.117	1.48653	0.000788	1.06805	0.569	1.20865	0.532	0.921679	0.491	1.03983	0.594	0.645239	0.00238	0.367074	0.00363	0.561447	0.00163	0.996494	0.987	1.2256	0.607	1.30577	0.206	1.15388	0.712	1.22992	0.711	0.883679	0.726	0.620521	0.00801	0.700069
Pjdr2_0330	hypothetical protein	44.179	1.22e-11	6.163	27.038	6.919	8.765	10.554	22.856	13.575	88.716	3.671	2.893	9.43	0.0694706	7.13e-05	0.304777	0.00489	0.0779891	1.49e-06	0.0987964	4.63e-06	0.118963	0.000583	0.257636	5.68e-06	0.153016	5.57e-06	0.0413829	5.03e-05	0.0326082	9.55e-07	0.106292	2.06e-06	0.890774	0.676	0.583968	0.235	3.0849	0.00369	2.56195	0.0386	0.655573	0.449	0.83048	0.544	0.270448	0.00467	0.160625
Pjdr2_0331	hypothetical protein	2.944	0.0175	14.552	6.425	12.457	6.383	7.303	14.615	9.928	12.892	4.838	3.019	9.743	1.12877	0.617	0.49837	0.277	0.966309	0.892	0.495127	0.015	0.566487	0.437	1.1337	0.569	0.770146	0.438	0.375303	0.00601	0.234179	0.00823	0.75576	0.203	1.16812	0.332	1.99257	0.427	1.00655	1	0.879755	0.904	1.70579	0.679	0.874029	0.869	0.487314	0.057	0.331044
Pjdr2_0332	GntR family transcriptional regulator	53.795	1.92e-12	4.651	2.648	4.407	4.067	3.139	3.191	3.47	3.692	22.313	35.812	43.52	1.25955	0.0696	0.717131	0.414	1.19355	0.0222	1.1014	0.198	0.850228	0.502	0.864278	0.161	0.939885	0.589	6.04279	5.79e-06	9.69859	4.39e-06	11.7861	1.12e-05	1.0553	0.715	1.48143	0.237	0.651108	0.256	0.843457	0.733	1.4038	0.471	1.29542	0.335	6.42928	0.000103	6.99171
Pjdr2_0333	mannonate dehydratase	25.966	1.57e-09	8.112	4.798	8.365	4.989	7.043	4.06	4.016	6.461	27.922	49.986	28.492	1.25542	0.0107	0.742575	0.518	1.29466	0.0135	0.772112	0.00959	1.09003	0.839	0.628415	0.00168	0.621539	0.00232	4.32137	9.23e-05	7.73614	1.09e-05	4.40961	9.12e-06	0.969691	0.78	1.15173	0.793	0.961745	0.94	0.681243	0.533	1.18773	0.813	0.708341	0.407	6.95269	0.000189	6.87662
Pjdr2_0334	D-mannonate oxidoreductase	20.585	1.26e-08	9.734	6.994	9.89	4.176	7.772	3.368	3.358	8.052	21.881	29.771	22.012	1.20889	0.0122	0.868539	0.714	1.2282	0.109	0.518616	0.000132	0.965199	0.937	0.418276	0.000169	0.416982	0.000338	2.71738	0.00168	3.69719	0.000274	2.7336	4.31e-05	0.984279	0.93	1.25248	0.64	1.67472	0.144	0.899855	0.859	1.27248	0.735	0.537315	0.143	6.51677	0.000659	6.49661
Pjdr2_0335	aldo/keto reductase	23.244	4.22e-09	162.389	139.529	180.07	55.832	165.957	28.368	30.786	223.417	58.758	54.946	87.329	0.726844	0.0481	0.624521	0.279	0.805979	0.104	0.2499	8.29e-05	0.742813	0.24	0.126975	2.86e-05	0.137797	9e-06	0.262995	6.94e-05	0.245933	3.92e-05	0.390879	9.82e-05	0.901815	0.63	0.978502	0.967	2.49908	0.0469	0.840751	0.733	1.08504	0.885	0.336424	0.00987	1.90857	0.00704	2.07124
Pjdr2_0336	hypothetical protein	80.822	4.04e-14	1.835	28.992	3.932	5.807	2.063	2.104	4.485	24.041	3.62	0.722	25.518	0.0763375	5.03e-05	1.20598	0.203	0.16357	0.00011	0.241545	2.41e-05	0.0858255	0.000556	0.087498	8.63e-06	0.18657	2.62e-05	0.150588	2.68e-05	0.0300442	3.38e-07	1.06144	0.606	0.466696	0.0383	0.88945	0.822	4.99278	0.00038	14.0515	0.000815	1.90585	0.368	2.81437	0.0215	0.807141	0.184	1.72105
Pjdr2_0337	hypothetical protein	732.616	0	7.63	475.529	33.114	110.25	16.901	31.5	96.964	355.969	102.932	6.687	1089.23	0.0214347	3.77e-07	1.33587	0.0323	0.0930238	3.35e-06	0.309718	3.39e-05	0.0474788	5.03e-06	0.0884896	9.36e-07	0.272395	1.44e-05	0.289161	0.000217	0.0187849	1.76e-07	3.05991	9.89e-06	0.230421	0.000129	0.451458	0.0019	4.3132	0.000305	28.1362	1.83e-05	1.95927	0.0262	6.52328	0.000115	1.06155	0.702	3.26774
Pjdr2_0338	xanthine/uracil/vitamin C permease	32.305	2.14e-10	7.496	11.169	7.426	4.199	6.059	9.163	5.115	8.481	4.817	6.534	1.939	0.883926	0.122	1.31699	0.105	0.875626	0.153	0.495189	0.000797	0.714456	0.0125	1.08047	0.354	0.603183	0.012	0.568039	0.00186	0.770507	0.116	0.228651	0.000125	1.00948	0.926	1.2372	0.0652	2.65957	0.00184	1.84334	0.00581	1.22559	0.28	0.693099	0.0232	0.941736	0.741	0.525731
Pjdr2_0339	transglutaminase	37.931	4.95e-11	14.274	17.8	9.632	8.112	9.257	20.106	30.52	13.531	8.836	10.122	11.06	1.05492	0.5	1.31555	0.0557	0.71185	0.00197	0.599498	0.00091	0.684127	0.00422	1.48593	0.000558	2.25564	0.000126	0.653039	0.0133	0.748108	0.0911	0.817367	0.0204	1.48194	0.00805	1.54199	0.0152	2.19442	0.00182	1.92297	0.00244	1.04052	0.78	0.876296	0.229	0.289515	0.000674	0.439483
Pjdr2_0340	AraC family transcriptional regulator	25.444	1.87e-09	5.578	5.967	5.945	9.31	6.036	8.014	8.533	6.425	8.056	6.034	11.262	0.868283	0.0274	0.928737	0.42	0.925319	0.214	1.44914	0.00423	0.939597	0.591	1.2474	0.00695	1.32825	0.00526	1.25388	0.0311	0.939147	0.575	1.75299	8.98e-05	0.938361	0.309	0.924102	0.577	0.640891	0.00797	0.988442	0.945	0.984804	0.96	1.54229	0.0212	0.944009	0.582	1.00519
Pjdr2_0341	oxidoreductase	22.463	5.75e-09	13.887	16.085	11.841	18.23	8.83	15.889	20.675	41.699	13.445	5.795	6.195	0.333033	6.18e-05	0.38575	0.018	0.283969	9.98e-06	0.437183	8.54e-05	0.211749	0.00134	0.381044	7.68e-05	0.495817	0.000395	0.322424	0.00017	0.138965	1.71e-05	0.148568	3.81e-06	1.17278	0.113	1.57277	0.175	0.882354	0.624	1.82173	0.133	1.34106	0.532	2.06462	0.0314	0.650289	0.0237	0.846158
Pjdr2_0342	xylose isomerase	24.979	2.22e-09	23.127	26.262	19.65	27.186	14.591	20.376	28.292	62.522	18.353	8.886	7.732	0.369904	6.19e-05	0.420038	0.0231	0.314289	3.23e-05	0.434815	0.000124	0.233368	0.00175	0.325895	5.21e-05	0.452505	0.000123	0.293547	0.000264	0.142131	8.59e-06	0.123673	3.31e-06	1.17695	0.114	1.58507	0.164	0.966016	0.906	1.7999	0.135	1.34675	0.532	1.86322	0.0512	0.648715	0.0316	0.90074
Pjdr2_0343	hypothetical protein	5.425	0.000531	131.1	82.197	89.127	120.333	68.965	83.274	237.132	131.367	188.43	113.881	92.207	0.997961	0.996	0.625701	0.363	0.678453	0.0106	0.916004	0.456	0.524979	0.0179	0.633899	0.0124	1.80511	0.0137	1.43437	0.011	0.86689	0.435	0.701899	0.0531	1.47094	0.0125	1.90095	0.036	0.683077	0.404	1.19186	0.753	1.29234	0.49	1.74484	0.037	0.794619	0.235	2.26278
Pjdr2_0344	hypothetical protein	10.242	4.89e-06	127.103	88.044	119.61	146.37	128.753	120.032	105.52	78.416	139.322	91.769	118.902	1.62088	0.000447	1.12278	0.222	1.52533	0.000302	1.86659	0.000721	1.64193	0.00929	1.53072	0.00022	1.34564	0.00189	1.77671	0.00114	1.17029	0.269	1.5163	0.00393	1.06264	0.338	0.98718	0.957	0.601515	0.00589	0.683819	0.0391	0.928986	0.754	1.13683	0.438	1.32034	0.0347	1.1607
Pjdr2_0345	hypothetical protein	11.087	2.58e-06	61.708	36.285	53.42	95.576	66.079	76.207	65.094	46.702	81.44	53.872	80.154	1.32131	0.0303	0.776942	0.282	1.14383	0.227	2.04649	0.000967	1.41489	0.0579	1.63176	0.00336	1.39381	0.00975	1.74381	0.00195	1.15352	0.353	1.71627	0.00608	1.15516	0.175	0.93386	0.718	0.379646	0.00448	0.549116	0.0378	0.808424	0.449	1.44639	0.0541	1.25111	0.0273	1.06867
Pjdr2_0346	hypothetical protein	6.729	0.000121	51.166	46.379	55.039	71.773	55.397	61.809	81.815	37.935	78.395	42.088	56.033	1.34879	0.0723	1.22259	0.247	1.45088	0.0134	1.89202	0.00376	1.46033	0.055	1.62936	0.0306	2.15674	0.000952	2.06658	0.00244	1.10948	0.53	1.47709	0.0364	0.929639	0.566	0.923623	0.719	0.646186	0.0208	0.837204	0.306	0.993528	0.995	1.29561	0.164	0.958197	0.752	1.26834
Pjdr2_0347	6-phosphogluconolactonase	11.536	1.86e-06	97.257	67.332	82.553	120.53	81.14	112.927	83.912	86.139	100.286	65.784	82.555	1.12907	0.0284	0.781666	0.0479	0.958372	0.275	1.39925	0.00265	0.941972	0.459	1.31098	0.00239	0.974143	0.748	1.16424	0.0405	0.763692	0.107	0.95839	0.455	1.17811	0.0134	1.19863	0.106	0.55863	0.00346	0.829819	0.137	1.01741	0.924	1.48545	0.0117	1.19514	0.115	0.888065
Pjdr2_0348	aminoglycoside/hydroxyurea antibiotic resistance kinase	1.853	0.112	27.076	15.154	25.356	29.697	22.231	28.541	24.228	27.985	24.733	17.08	22.139	0.967544	0.718	0.54152	0.257	0.90605	0.173	1.06119	0.325	0.794411	0.371	1.01988	0.837	0.865763	0.0982	0.883789	0.0839	0.610322	0.00632	0.791116	0.0755	1.06787	0.583	1.21794	0.555	0.510295	0.166	0.681663	0.5	1.14053	0.777	1.33582	0.295	1.02082	0.85	0.866565
Pjdr2_0349	TetR family transcriptional regulator	13.575	4.75e-07	37.135	64.469	37.193	62.942	41.441	48.366	53.944	40.449	71.416	48.985	105.797	0.918058	0.229	1.59381	0.0888	0.919497	0.232	1.55608	0.00152	1.02453	0.909	1.19573	0.0275	1.33363	0.0398	1.76558	0.00294	1.21104	0.172	2.61556	4.96e-05	0.998435	0.987	0.89608	0.629	1.02425	0.924	1.55566	0.142	0.897484	0.738	1.51883	0.0622	1.32389	0.111	1.47657
Pjdr2_0350	EmrB/QacA subfamily drug resistance transporter	4.118	0.00295	2.832	4.291	2.543	3.878	2.728	2.978	3.04	2.901	3.831	2.75	4.771	0.976215	0.809	1.47938	0.0972	0.876761	0.141	1.33684	0.0619	0.940486	0.806	1.02657	0.746	1.04823	0.602	1.3208	0.0981	0.948121	0.742	1.64492	0.0102	1.11343	0.165	1.03799	0.915	1.10662	0.631	1.57299	0.143	0.932243	0.875	1.42144	0.201	1.26003	0.17	1.28662
Pjdr2_0351	lipopolysaccharide biosynthesis protein	11.709	1.64e-06	0.718	1.042	1.594	0.659	1.285	0.618	0.477	0.961	0.355	0.246	0.786	0.747532	0.127	1.08463	0.708	1.65853	0.0174	0.686029	0.09	1.33778	0.251	0.642791	0.077	0.496359	0.0277	0.369368	0.0155	0.255804	0.00038	0.818192	0.427	0.450718	0.00244	0.558787	0.0586	1.58103	0.0349	0.81077	0.357	1.23977	0.553	0.512813	0.0332	0.744154	0.439	0.574631
Pjdr2_0352	capsular polysaccharide biosynthesis protein	7.153	7.74e-05	0.876	1.929	1.828	1.039	1.37	1.741	0.779	1.228	0.713	0.354	1.621	0.713752	0.369	1.57088	0.103	1.4888	0.0786	0.845821	0.367	1.11588	0.559	1.41779	0.0736	0.634336	0.0362	0.58032	0.264	0.288388	0.00133	1.31971	0.124	0.479414	0.112	0.639633	0.308	1.85723	0.0093	1.40776	0.0541	1.3342	0.301	0.757988	0.062	0.914846	0.879	0.409313
Pjdr2_0353	polysaccharide biosynthesis protein CapD	8.944	1.43e-05	4.989	6.225	5.787	5.337	6.199	10.349	4.694	4.911	5.759	2.923	8.417	1.01587	0.914	1.26753	0.26	1.17827	0.184	1.08661	0.505	1.26224	0.14	2.10717	0.000989	0.955798	0.788	1.17255	0.564	0.595149	0.00808	1.71377	0.0224	0.862168	0.066	0.804817	0.114	1.16649	0.304	1.00419	0.993	0.933481	0.671	0.860862	0.201	1.22678	0.508	0.55646
Pjdr2_0354	polysaccharide biosynthesis protein	12.258	1.13e-06	0.438	1.281	1.387	1.01	0.834	0.418	0.527	0.723	0.351	0.348	0.744	0.605898	0.145	1.77279	0.0604	1.91903	0.00539	1.39775	0.0848	1.15338	0.596	0.5783	0.037	0.729279	0.165	0.485616	0.0037	0.482143	0.00228	1.02962	0.869	0.315732	0.0189	0.525325	0.175	1.26832	0.241	1.53704	0.159	1.66383	0.267	1.21188	0.46	0.665885	0.0706	0.839731
Pjdr2_0355	polysaccharide pyruvyl transferase	6.877	0.000103	1.704	2.111	2.542	2.64	2.242	1.398	1.891	2.122	1.379	0.957	1.769	0.803329	0.234	0.995089	0.998	1.19796	0.0993	1.24438	0.108	1.05689	0.701	0.658686	0.0258	0.8913	0.229	0.650096	0.0179	0.450865	0.00538	0.833706	0.117	0.670579	0.0797	0.760089	0.268	0.799667	0.304	0.941527	0.814	1.13348	0.592	1.1774	0.323	0.729379	0.0551	0.986959
Pjdr2_0356	group 1 glycosyl transferase	18.767	2.84e-08	0.624	1.565	1.656	1.566	1.129	0.855	0.617	1.194	0.456	0.316	0.957	0.522259	0.00808	1.31046	0.211	1.38687	0.0166	1.31193	0.00363	0.945743	0.758	0.715832	0.0226	0.517067	0.0044	0.381574	0.00065	0.264781	7.23e-06	0.801769	0.316	0.376574	0.00922	0.55222	0.0804	0.998878	1	1.38564	0.225	1.46643	0.335	1.3872	0.111	0.737959	0.194	0.53305
Pjdr2_0357	hypothetical protein	5.174	0.000721	0.72	1.882	1.648	1.502	1.125	0.893	0.82	1.053	0.897	0.518	1.481	0.683821	0.18	1.78722	0.0972	1.56503	0.0309	1.42586	0.251	1.06833	0.803	0.848222	0.304	0.778719	0.298	0.85168	0.518	0.492127	0.0222	1.40596	0.0993	0.436938	0.0244	0.640087	0.227	1.25344	0.527	1.67292	0.115	1.46494	0.33	1.33466	0.416	1.09369	0.774	1.00408
Pjdr2_0358	acetyltransferase	3.984	0.00358	0.208	0.645	0.853	0.82	0.254	0.209	0.274	0.46	0.211	0.013	1.656	0.452257	0.117	1.40279	0.499	1.85623	0.0937	1.7851	0.0861	0.55169	0.332	0.455523	0.257	0.595548	0.209	0.45902	0.152	0.0278521	0.0478	3.60284	0.00728	0.243643	0.021	0.819765	0.819	0.785833	0.439	2.54272	0.163	3.36462	0.263	3.2357	0.0595	0.770753	0.637	1.00768
Pjdr2_0359	group 1 glycosyl transferase	6.262	0.0002	0.194	0.676	0.973	0.824	0.38	0.282	0.18	0.576	0.075	0.068	0.349	0.336942	0.0404	1.17445	0.799	1.69011	0.0281	1.43184	0.0643	0.660661	0.454	0.489464	0.0269	0.312687	0.0986	0.13049	0.00138	0.118419	0.00304	0.605771	0.0259	0.199362	0.0207	0.510008	0.419	0.820241	0.698	1.77769	0.459	2.5582	0.368	2.16728	0.181	0.417319	0.27	0.266598
Pjdr2_0360	NAD-dependent epimerase/dehydratase	9.578	8.32e-06	0.231	0.914	1.24	0.849	0.539	0.569	0.348	0.64	0.178	0.157	0.348	0.361159	0.00222	1.42817	0.521	1.93709	0.0155	1.32571	0.15	0.842768	0.566	0.889587	0.556	0.544411	0.0236	0.278273	0.00341	0.245099	0.00369	0.543561	0.0864	0.186444	0.000637	0.428539	0.0351	1.07728	0.891	1.69462	0.347	2.29848	0.161	1.57305	0.118	0.511145	0.0495	0.312811
Pjdr2_0361	undecaprenyl-phosphate galactose phosphotransferase	13.806	4.11e-07	0.475	1.156	1.439	1.009	0.821	0.537	0.599	0.947	0.443	0.183	0.714	0.501544	0.000641	1.21999	0.482	1.51877	0.00362	1.06557	0.694	0.866774	0.309	0.56713	0.00609	0.631985	0.0137	0.467683	0.022	0.19268	0.000214	0.753757	0.003	0.33023	0.00145	0.578633	0.0353	1.14492	0.663	1.40751	0.268	1.75221	0.121	1.22935	0.368	0.740022	0.359	0.824648
Pjdr2_0362	transferase	12.444	9.89e-07	0.287	0.642	0.624	1.001	0.335	0.546	0.488	0.873	0.619	0.079	2.646	0.328897	0.0177	0.735757	0.346	0.714188	0.269	1.14635	0.493	0.383743	0.0588	0.625137	0.0481	0.558557	0.0031	0.709465	0.0784	0.0905052	0.000336	3.03067	8.77e-05	0.460519	0.168	0.857078	0.846	0.641826	0.2	1.91732	0.241	1.86111	0.522	2.98729	0.0569	1.27017	0.231	1.13489
Pjdr2_0363	glutamine--scyllo-inositol transaminase	7.995	3.38e-05	1.082	1.452	1.746	1.842	1.484	1.556	1.051	1.485	0.923	0.503	1.256	0.728464	0.153	0.978094	0.953	1.17576	0.307	1.24056	0.241	0.999518	1	1.04791	0.759	0.708056	0.127	0.621576	0.0408	0.338836	0.0022	0.846089	0.263	0.619569	0.0426	0.728815	0.284	0.788428	0.289	0.978566	0.951	1.17633	0.645	1.24116	0.35	0.877863	0.569	0.593157
Pjdr2_0364	UTP-glucose-1-phosphate uridylyltransferase	8.757	1.68e-05	1.311	3.055	2.395	1.901	1.664	1.857	1.697	1.75	1.27	0.694	1.223	0.749106	0.0961	1.74516	0.0211	1.36839	0.0378	1.08635	0.339	0.950499	0.806	1.06091	0.627	0.969801	0.829	0.725622	0.136	0.396341	0.00225	0.69871	0.00528	0.547438	0.037	0.788119	0.431	1.60644	0.0266	1.83604	0.044	1.43965	0.397	1.14293	0.536	0.748217	0.279	0.683964
Pjdr2_0365	nucleotide sugar dehydrogenase	11.204	2.36e-06	0.718	1.757	1.904	1.03	1.286	0.597	0.672	1.309	0.388	0.256	0.443	0.548465	0.00616	1.34235	0.5	1.4547	0.0781	0.786637	0.239	0.982907	0.969	0.456082	0.0204	0.513785	0.00406	0.296636	0.00279	0.195427	0.000347	0.338406	0.00402	0.37703	0.00301	0.558003	0.125	1.70644	0.193	1.3657	0.534	1.48	0.502	0.800317	0.514	0.577354	0.0535	0.650401
Pjdr2_0366	collagen	10.97	2.81e-06	2.86	5.277	7.382	4.318	3.189	2.791	2.607	5.344	2.223	1.062	5.189	0.535262	0.00398	0.987414	0.993	1.38146	0.0694	0.807997	0.185	0.59674	0.18	0.522333	0.0094	0.487789	0.00239	0.416	0.00145	0.198727	2.53e-05	0.970962	0.895	0.387461	0.00107	0.896977	0.821	1.22205	0.613	1.65468	0.361	2.31501	0.255	1.35402	0.419	0.852827	0.182	0.796426
Pjdr2_0367	N-acetyltransferase GCN5	17.448	5.41e-08	17.455	13.286	19.075	13.429	20.049	15.63	17.831	11.122	17.223	18.885	22.854	1.56941	0.00106	1.19458	0.182	1.71509	0.000827	1.20742	0.0753	1.80264	0.00173	1.40536	0.00608	1.60323	0.00137	1.54859	0.00298	1.69803	0.00328	2.05484	0.00018	0.915056	0.21	0.870616	0.207	0.989367	0.945	0.662685	0.0156	0.951434	0.77	0.669808	0.0153	0.965916	0.714	1.10191
Pjdr2_0368	hypothetical protein	3.65	0.00583	48.224	19.152	33.939	13.283	17.196	19.206	13.428	42.731	11.814	5.743	5.244	1.12855	0.677	0.448194	0.399	0.794244	0.445	0.310842	0.00532	0.402434	0.343	0.449454	0.0237	0.314256	0.019	0.276465	0.00316	0.134394	0.00112	0.122721	0.000869	1.42092	0.111	2.80432	0.361	1.44187	0.658	1.11371	0.947	1.9736	0.686	0.772405	0.8	0.879746	0.686	0.615113
Pjdr2_0369	ECF subfamily RNA polymerase sigma-24 subunit	6.122	0.000235	3.252	0.729	3.324	0.276	1.829	0.077	0.016	2.955	0.211	0.141	0.174	1.10068	0.78	0.246778	0.17	1.12493	0.689	0.0932778	0.00116	0.619138	0.577	0.0261252	3.28e-05	0.00530414	0.029	0.0714592	0.00286	0.0477809	0.000718	0.0587532	0.000563	0.978445	0.962	1.77776	0.59	2.64562	0.266	0.398582	0.454	1.81693	0.694	0.150657	0.07	13.4723	0.255	2.73526
Pjdr2_0370	hypothetical protein	30.725	3.37e-10	30.967	19.721	18.225	12.345	17.703	11.501	14.885	20.917	19.091	15.94	10.83	1.48049	0.00387	0.942829	0.586	0.8713	0.181	0.590178	0.00082	0.846345	0.232	0.54984	0.000331	0.711644	0.00315	0.912726	0.236	0.762081	0.0631	0.517772	0.000219	1.69918	0.00721	1.74928	0.0202	1.59753	0.00449	1.114	0.474	1.02949	0.929	0.697325	0.0385	1.28256	0.0125	1.65998
Pjdr2_0371	hypothetical protein	2.541	0.034	4.425	5.692	3.502	3.66	4.29	3.752	5.987	4.856	5.561	3.818	4.208	0.911276	0.674	1.17202	0.477	0.721082	0.0973	0.753657	0.2	0.883431	0.501	0.772621	0.16	1.23293	0.228	1.14525	0.41	0.786184	0.17	0.866471	0.53	1.26376	0.323	1.03152	0.921	1.55512	0.0747	1.32667	0.14	0.816229	0.49	0.853103	0.463	0.928885	0.603	1.4823
Pjdr2_0372	alpha/beta hydrolase	9.532	8.65e-06	5.474	6.451	4.406	6.334	5.088	5.1	5.277	7.907	5.662	4.027	6.313	0.692239	0.0116	0.815837	0.179	0.557252	0.000554	0.801068	0.0224	0.643434	0.00616	0.644915	0.00278	0.667349	0.00538	0.716005	0.00566	0.509288	0.00102	0.798322	0.0658	1.24224	0.0872	1.07585	0.635	1.01844	0.895	1.26794	0.121	0.86606	0.436	1.24499	0.0678	1.07291	0.475	1.11023
Pjdr2_0373	AsnC family transcriptional regulator	17.143	6.32e-08	32.827	36.828	34.382	48.833	36.976	45.842	52.745	30.301	58.488	32.357	56.616	1.08336	0.364	1.21542	0.0966	1.13468	0.0227	1.61159	0.00143	1.2203	0.094	1.51287	0.000117	1.7407	9.91e-05	1.93022	0.00039	1.06786	0.646	1.86843	4.15e-05	0.954771	0.666	0.887786	0.477	0.754172	0.0507	0.995998	0.991	0.929841	0.713	1.32065	0.082	1.10888	0.299	1.27587
Pjdr2_0374	FAD-dependent pyridine nucleotide-disulfide oxidoreductase	80.542	4.18e-14	3.06	11.198	2.964	6.776	2.782	4.157	10.926	12.282	4.509	2.62	20.174	0.249163	0.000349	0.911764	0.477	0.241344	2.03e-05	0.551742	0.000296	0.226528	4.33e-05	0.338488	3.68e-05	0.889607	0.329	0.367168	0.000151	0.213355	1.65e-05	1.64261	0.00114	1.0324	0.897	1.09992	0.701	1.65252	0.00635	4.02495	0.000267	1.06541	0.753	2.43565	0.000833	0.41273	0.00251	1.08473
Pjdr2_0375	hypothetical protein	51.109	3.09e-12	12.233	69.988	7.648	22.214	5.528	12.694	200.704	26.548	10.725	7.728	57.284	0.460807	0.00236	2.63631	0.0141	0.288101	0.000711	0.836776	0.265	0.208214	0.000468	0.478147	0.00211	7.56015	0.00068	0.403998	0.00151	0.29109	0.00308	2.15779	0.00188	1.59946	0.0426	2.21314	0.0152	3.15055	0.00397	12.6615	0.000302	1.38368	0.41	4.01883	0.00133	0.0534379	0.000454	0.844925
Pjdr2_0376	cation diffusion facilitator family transporter	7.465	5.64e-05	26.893	26.69	17.462	17.661	27.718	31.418	21.726	24.736	26.781	32.994	34.283	1.08719	0.483	1.07897	0.788	0.70591	0.0279	0.713955	0.0135	1.12055	0.353	1.27011	0.0455	0.878321	0.206	1.08267	0.569	1.33383	0.0729	1.38593	0.0192	1.54012	0.0207	0.970228	0.838	1.51127	0.0904	0.962901	0.891	0.629969	0.0851	0.637149	0.00485	1.23266	0.125	0.852425
Pjdr2_0377	hypothetical protein	11.431	2e-06	126.142	199.07	159.476	168.744	189.589	172.302	207.105	146.125	226.7	188.389	348.387	0.86325	0.0208	1.36233	0.158	1.09137	0.0954	1.15479	0.0588	1.29745	0.198	1.17914	0.00741	1.41732	0.00181	1.55141	0.000585	1.28924	0.0867	2.38418	1.46e-05	0.790978	0.00626	0.665346	0.116	1.17972	0.379	1.05001	0.877	0.841169	0.629	0.890051	0.588	1.09461	0.272	1.31571
Pjdr2_0378	major facilitator superfamily protein	19.48	2.05e-08	44.587	44.159	38.446	70.805	43.482	65.616	61.901	30.507	70.776	42.084	72.053	1.46154	0.00221	1.4475	0.0852	1.26024	0.0102	2.32095	0.000173	1.42532	0.0404	2.15084	6.51e-05	2.02908	0.000117	2.31999	0.000149	1.3795	0.0481	2.36187	7.21e-05	1.15973	0.0368	1.02541	0.904	0.623667	0.027	1.01556	0.955	0.884182	0.619	1.62837	0.0196	1.14337	0.115	1.07864
Pjdr2_0379	alpha/beta hydrolase	191.076	0	1.522	13.633	1.625	6.937	1.503	4.432	13.719	11.675	3.262	1.55	44.121	0.130356	1.51e-05	1.16774	0.162	0.139195	8.63e-05	0.594212	0.00739	0.128716	2.63e-05	0.379589	0.00011	1.17511	0.135	0.279375	0.0001	0.132739	1.22e-06	3.77918	8.76e-06	0.936497	0.787	1.01274	0.961	1.96519	0.00595	9.07222	5.46e-05	1.08142	0.839	4.61646	0.000803	0.237744	0.000341	0.735994
Pjdr2_0380	diguanylate cyclase	35.494	9.08e-11	26.051	19.721	35.941	41.289	40.516	32.148	30.256	13.478	34.365	37.394	23.172	1.93286	0.000102	1.46316	0.0124	2.66665	9.6e-06	3.06345	2.6e-05	3.00611	0.000468	2.3852	3.01e-05	2.24482	6.03e-05	2.54967	5.27e-05	2.77447	0.000118	1.71924	0.00173	0.724826	0.003	0.642977	0.0407	0.477618	0.00134	0.486729	0.00532	0.887078	0.63	1.01908	0.917	1.1358	0.146	1.06896
Pjdr2_0381	transporter permease	13.481	5.04e-07	83.1	54.859	79.21	118.961	78.209	73.812	78.384	53.7	71.904	45.713	60.566	1.5475	0.00267	1.0216	0.935	1.47506	0.00405	2.2153	0.000243	1.45641	0.0166	1.37454	0.00883	1.45968	0.0132	1.33899	0.0199	0.851274	0.288	1.12786	0.287	1.04911	0.465	1.06254	0.625	0.461154	0.00548	0.701448	0.0967	1.01281	0.96	1.52107	0.0102	0.917323	0.463	0.974142
Pjdr2_0382	transporter permease	20.853	1.12e-08	67.076	47.848	70.248	76.809	60.717	49.241	55.854	43.162	43.784	32.513	34.542	1.55405	0.00158	1.10855	0.522	1.62754	0.00147	1.77954	0.000617	1.40672	0.0168	1.14084	0.0963	1.29405	0.0211	1.01441	0.902	0.753269	0.0899	0.800286	0.0207	0.95485	0.516	1.10473	0.37	0.622942	0.0136	0.788037	0.155	1.15697	0.428	1.26503	0.055	0.783905	0.0626	0.889176
Pjdr2_0383	periplasmic binding protein	30.439	3.67e-10	179.806	153.174	170.993	309.442	162.47	223.415	308.112	103.051	292.976	202.94	212.225	1.74483	0.000288	1.48639	0.0266	1.65931	0.000259	3.00281	0.000137	1.5766	0.0131	2.16801	3.74e-05	2.9899	9.11e-05	2.84302	3.47e-05	1.96931	0.00135	2.05942	6.96e-05	1.05154	0.301	1.1067	0.527	0.495001	0.00449	0.942783	0.748	1.05246	0.825	1.90461	0.00958	0.950875	0.63	1.31135
Pjdr2_0384	AraC family transcriptional regulator	9.643	7.89e-06	14.07	11.073	14.771	13.263	19.332	15.928	11.694	7.666	15.123	19.795	14.797	1.83546	0.00199	1.44447	0.119	1.9268	0.000652	1.73019	0.00134	2.52176	0.00421	2.07772	0.000369	1.52543	0.00528	1.97278	0.00146	2.58218	0.000196	1.9302	0.00313	0.95259	0.62	0.727845	0.203	0.834861	0.3	0.5728	0.0624	0.76407	0.449	0.686102	0.0883	1.29327	0.0541	0.949492
Pjdr2_0385	binding-protein-dependent transport system inner membrane protein	19.695	1.86e-08	1.588	6.186	1.742	3.694	1.888	2.328	7.3	2.452	2.18	1.287	1.243	0.647473	0.0112	2.52246	0.00295	0.710343	0.0783	1.50637	0.012	0.769823	0.111	0.949316	0.636	2.97667	0.00179	0.889057	0.324	0.524949	0.0298	0.50683	0.0358	0.911493	0.615	0.841067	0.256	1.67454	0.00543	3.27668	0.000505	0.922735	0.804	1.95677	0.00378	0.298675	0.00232	0.936524
Pjdr2_0386	binding-protein-dependent transport system inner membrane protein	13.883	3.93e-07	1.573	3.566	1.566	2.67	1.666	2.773	4.734	2.819	1.599	1.311	1.098	0.557954	0.000173	1.2651	0.0468	0.55539	0.000316	0.947116	0.607	0.590966	0.00317	0.983839	0.865	1.67921	0.0335	0.567249	0.000281	0.465009	0.00115	0.38952	0.0183	1.00462	0.97	0.944139	0.672	1.33574	0.0522	2.14073	0.00164	0.9398	0.758	1.60266	0.0192	0.337807	0.00513	0.576567
Pjdr2_0387	sensor with HAMP domain	4.192	0.00266	8.499	6.641	10.02	7.026	8.899	6.661	5.854	7.741	6.143	4.657	5.765	1.0979	0.349	0.85784	0.602	1.29433	0.0573	0.907591	0.414	1.14955	0.606	0.86047	0.206	0.756228	0.0396	0.793475	0.0513	0.601523	0.0078	0.74465	0.0246	0.848236	0.103	0.955073	0.903	0.945183	0.84	0.746242	0.434	1.12595	0.803	0.789521	0.395	1.04925	0.596	0.922142
Pjdr2_0388	AraC family transcriptional regulator	14.587	2.57e-07	8.901	8.71	10.993	6.681	9.452	6.092	7.713	9.577	5.569	5.295	4.182	0.929389	0.146	0.909488	0.576	1.14783	0.0123	0.697642	0.000644	0.986971	0.959	0.636083	0.00444	0.805366	0.0134	0.581559	0.000162	0.552939	0.00135	0.436681	0.000216	0.809694	0.00819	0.941658	0.826	1.30366	0.117	0.921494	0.773	1.16298	0.671	0.706852	0.124	0.722104	0.00972	0.914281
Pjdr2_0389	extracellular solute-binding protein	38.61	4.2e-11	17.679	32.847	20.735	25.344	18.204	22.09	37.392	22.734	20.723	18.189	12.417	0.777619	0.00591	1.44481	0.0175	0.912079	0.168	1.11481	0.129	0.800718	0.0656	0.971657	0.52	1.64474	0.000391	0.911556	0.145	0.800085	0.0876	0.546176	0.000309	0.852579	0.089	0.971152	0.855	1.29602	0.0483	1.8044	0.00644	1.13908	0.532	1.39226	0.0338	0.554223	0.000985	0.938146
Pjdr2_0390	glycoside hydrolase clan GH-D	4.012	0.00344	2.393	2.967	2.744	3.04	2.516	2.405	2.956	3.012	2.169	1.875	2.202	0.794591	0.00579	0.984847	0.957	0.910974	0.179	1.00919	0.9	0.835315	0.0337	0.798248	0.0243	0.981287	0.889	0.719921	0.00561	0.622613	0.00591	0.731007	0.0427	0.872243	0.122	0.951248	0.594	0.975883	0.912	1.17901	0.406	1.09058	0.562	1.20815	0.0721	0.733649	0.0766	0.901876
Pjdr2_0391	hypothetical protein	0.846	0.594	0.888	0.986	0.748	0.879	0.072	0.459	1.308	0.745	1.032	0.717	1.136	1.19252	0.711	1.32376	0.694	1.00428	1	1.18004	0.66	0.0969501	0.425	0.616172	0.347	1.75674	0.173	1.38551	0.539	0.963511	0.948	1.52517	0.321	1.18743	0.853	12.3003	0.486	1.12179	0.82	13.654	0.41	10.3588	0.67	12.1716	0.411	0.788684	0.595	2.24858
Pjdr2_0392	hypothetical protein	6.259	0.000201	5.491	6.173	6.946	4.329	7.477	3.913	4.06	5.28	3.738	3.525	5.813	1.03995	0.723	1.16906	0.374	1.31555	0.00967	0.819896	0.0362	1.41615	0.0518	0.741183	0.00473	0.768969	0.0167	0.708016	0.0311	0.66761	0.0714	1.10096	0.559	0.790508	0.088	0.734352	0.162	1.42586	0.0534	0.825518	0.376	0.928962	0.783	0.578962	0.0152	0.920735	0.581	0.955252
Pjdr2_0393	general stress protein	18.226	3.7e-08	207.708	174.177	307.381	158.358	328.124	158.465	179.716	154.222	281.83	357.361	287.275	1.34681	0.00516	1.12939	0.44	1.99311	2.21e-05	1.02682	0.672	2.12761	0.0105	1.02751	0.61	1.16531	0.0192	1.82743	0.00013	2.31718	0.000271	1.86274	8.95e-05	0.675734	0.00668	0.633016	0.117	1.09989	0.538	0.530826	0.0453	0.936783	0.88	0.482617	0.0178	1.56819	0.00215	1.7785
Pjdr2_0394	ABC transporter	26.67	1.23e-09	38.973	36.928	41.372	36.62	55.011	27.942	41.394	34.848	31.904	58.097	19.785	1.1184	0.0812	1.05971	0.536	1.18721	0.00871	1.05087	0.438	1.5786	0.0245	0.801822	0.00645	1.18785	0.025	0.915516	0.12	1.66718	0.00308	0.567762	0.00029	0.942035	0.379	0.708472	0.117	1.00841	0.95	0.671294	0.0625	0.752066	0.368	0.665698	0.0527	0.770732	0.0164	1.1418
Pjdr2_0395	binding-protein-dependent transport system inner membrane protein	49.116	4.5e-12	42.302	38.73	43.023	38.233	49.389	25.624	35.726	32.478	26.499	45.524	14.273	1.30251	0.0164	1.1925	0.119	1.3247	0.00297	1.1772	0.0439	1.5207	0.00972	0.78896	0.00887	1.10002	0.145	0.815898	0.0266	1.40171	0.0374	0.439463	4.13e-05	0.983247	0.858	0.856518	0.308	1.01299	0.908	0.784179	0.0944	0.871112	0.486	0.774121	0.069	0.741715	0.00933	1.03414
Pjdr2_0396	binding-protein-dependent transport system inner membrane protein	38.274	4.55e-11	38.127	35.439	37.987	39.982	48.903	27.344	31.542	31.777	24.478	40.127	15.596	1.19983	0.0306	1.11525	0.247	1.19543	0.0122	1.25819	0.0195	1.53893	0.0104	0.86049	0.0225	0.992588	0.918	0.770311	0.00812	1.26278	0.0877	0.490778	0.000484	1.00368	0.971	0.779651	0.121	0.886391	0.229	0.724689	0.0444	0.776792	0.265	0.817572	0.167	0.776063	0.0169	0.8952
Pjdr2_0397	extracellular solute-binding protein	34.113	1.31e-10	68.147	68.899	68.231	67.595	86.011	53.039	67.084	56.615	51.721	89.228	32.739	1.20369	0.0115	1.21698	0.112	1.20519	0.0131	1.19394	0.0211	1.51922	0.0157	0.936847	0.172	1.18493	0.0379	0.913552	0.175	1.57606	0.00449	0.578274	0.000115	0.998759	0.998	0.792306	0.163	1.0193	0.875	0.801054	0.187	0.79329	0.367	0.785888	0.121	0.770978	0.0233	0.975135
Pjdr2_0398	S-layer protein	29.194	5.37e-10	1303.49	2058.19	853.769	2026.89	1061.15	976.61	1879.49	1668.18	2078.56	1542.75	2676.12	0.781386	0.0055	1.2338	0.0825	0.511797	3.35e-05	1.21503	0.189	0.636116	0.0174	0.585435	3.57e-05	1.12667	0.0348	1.24601	0.0338	0.92481	0.531	1.60422	0.000273	1.52675	0.0031	1.22837	0.27	1.01544	0.945	1.93958	0.00938	0.804565	0.434	1.91008	0.0223	1.10591	0.309	2.12834
Pjdr2_0399	lipopolysaccharide biosynthesis protein	16.013	1.15e-07	303.763	442.079	268.016	518.709	352.492	302.572	507.049	402.249	520.389	403.441	551.346	0.755162	0.00167	1.09902	0.386	0.666293	0.000147	1.28952	0.0681	0.876302	0.289	0.752199	0.000632	1.26053	0.00398	1.2937	0.0533	1.00296	0.994	1.37066	0.000588	1.13338	0.0569	0.861759	0.341	0.852267	0.328	1.25415	0.175	0.760346	0.268	1.47155	0.0695	1.02631	0.863	1.71989
Pjdr2_0400	capsular polysaccharide biosynthesis protein	29.679	4.63e-10	472.752	546.176	358.609	734.104	440.412	417.576	550.447	475.177	661.13	518.907	890.721	0.994898	0.919	1.14942	0.125	0.754685	0.000691	1.54491	0.00398	0.926838	0.439	0.87878	0.0107	1.15841	0.0192	1.39134	0.00649	1.09203	0.489	1.87451	9.47e-05	1.31829	0.00293	1.07343	0.57	0.744004	0.0432	1.24015	0.101	0.814258	0.288	1.66686	0.0131	1.20108	0.0895	1.58326
Pjdr2_0401	UTP-glucose-1-phosphate uridylyltransferase	28.357	7e-10	118.827	141.273	83.589	149.198	94.259	124.475	166.553	125.98	203.036	164.06	262.387	0.943216	0.403	1.12139	0.564	0.663508	0.00124	1.1843	0.114	0.748202	0.0238	0.988052	0.855	1.32206	0.0123	1.61165	0.0026	1.30227	0.0524	2.08276	7.21e-05	1.42156	0.003	1.26064	0.0702	0.946882	0.787	1.49878	0.0692	0.886803	0.471	1.58286	0.0122	1.21905	0.0982	1.63114
Pjdr2_0402	undecaprenyl-phosphate galactose phosphotransferase	22.065	6.76e-09	130.905	156.924	89.134	154.48	101.988	119.142	162.619	149.51	187.426	162.756	221.89	0.875559	0.0514	1.04959	0.703	0.596175	0.000213	1.03324	0.782	0.682148	0.0136	0.796884	0.00268	1.08768	0.287	1.2536	0.0292	1.08859	0.459	1.48411	0.000477	1.46863	0.00319	1.28353	0.107	1.01582	0.935	1.53865	0.0275	0.873968	0.518	1.51469	0.0406	1.15255	0.217	1.57313
Pjdr2_0403	NAD-dependent epimerase/dehydratase	5.741	0.000364	190.402	162.715	113.42	175.518	117.006	148.608	191.318	162.407	198.214	158.459	226.248	1.17238	0.113	1.0019	1	0.698374	0.00746	1.08073	0.516	0.720454	0.101	0.915037	0.319	1.17802	0.202	1.22048	0.0872	0.975691	0.876	1.39309	0.00905	1.67873	0.00042	1.62728	0.047	0.927055	0.77	1.39065	0.269	0.969352	0.932	1.50007	0.0679	1.03605	0.783	1.33381
Pjdr2_0404	GDP-mannose 4,6-dehydratase	2.968	0.0168	220.967	165.08	133.119	213.731	116.6	151.439	218.162	156.735	190.877	155.69	172.898	1.40981	0.00203	1.05324	0.896	0.849325	0.034	1.36364	0.0145	0.743928	0.267	0.966208	0.568	1.39191	0.0625	1.21783	0.0259	0.993333	0.973	1.10312	0.17	1.65992	0.000526	1.89509	0.0772	0.772372	0.407	1.41578	0.411	1.14168	0.774	1.83303	0.0631	0.874934	0.434	1.26042
Pjdr2_0405	group 1 glycosyl transferase	2.553	0.0333	193.819	148.896	113.354	168.198	106.955	129.435	180.526	136.026	167.402	136.433	155.08	1.42487	0.00951	1.09461	0.791	0.833321	0.0819	1.23651	0.0964	0.786281	0.384	0.951542	0.583	1.32714	0.124	1.23066	0.0602	1.00299	0.998	1.14008	0.192	1.70986	0.000547	1.81216	0.0971	0.885241	0.675	1.39214	0.412	1.05983	0.923	1.57261	0.14	0.927302	0.663	1.29334
Pjdr2_0406	transferase	1.57	0.184	109.607	86.038	66.131	79.134	63.923	73.393	109.355	75.865	106.433	87.21	65.565	1.44477	0.112	1.1341	0.791	0.871701	0.53	1.04309	0.864	0.84259	0.612	0.967423	0.885	1.44145	0.188	1.40293	0.13	1.14954	0.512	0.864235	0.665	1.65742	0.0039	1.71468	0.114	1.08725	0.824	1.34597	0.508	1.03455	0.96	1.23796	0.463	0.973276	0.908	1.45017
Pjdr2_0407	group 1 glycosyl transferase	2.183	0.0628	36.167	25.099	24.161	18.161	21.85	18.744	31.916	25.043	30.823	24.003	9.568	1.44419	0.24	1.00221	1	0.964783	0.922	0.725165	0.307	0.872473	0.822	0.748465	0.335	1.27443	0.477	1.2308	0.478	0.958467	0.891	0.382068	0.0811	1.4969	0.0553	1.65528	0.385	1.38205	0.474	1.14871	0.855	1.1058	0.928	0.83116	0.726	0.96576	0.885	1.64443
Pjdr2_0408	family 2 glycosyl transferase	5.575	0.000443	81.983	70.517	51.781	72.487	62.039	63.987	105.268	50.189	135.364	118.388	64.955	1.63347	0.111	1.40503	0.351	1.0317	0.925	1.44428	0.214	1.23609	0.498	1.27491	0.383	2.09742	0.0332	2.69706	0.0104	2.35883	0.00914	1.2942	0.524	1.58327	0.0098	1.32148	0.101	0.972823	0.889	1.13667	0.504	0.834652	0.506	1.16842	0.355	1.2859	0.0654	2.1155
Pjdr2_0409	hypothetical protein	2.579	0.0319	113.511	119.996	75.784	101.283	91.734	103.552	164.406	61.634	205.466	193.459	69.36	1.8417	0.293	1.94691	0.345	1.22959	0.718	1.64329	0.38	1.48837	0.509	1.68011	0.359	2.66747	0.111	3.33365	0.0599	3.13884	0.0392	1.12536	0.895	1.49782	0.00239	1.23739	0.132	1.18477	0.44	1.30808	0.214	0.826129	0.359	1.10409	0.581	1.24974	0.14	1.98419
Pjdr2_0410	mannose-1-phosphate guanylyltransferase	9.248	1.1e-05	127.716	142.434	80.807	113.382	93.126	124.009	190.056	104.777	239.997	229.766	154.076	1.21894	0.324	1.3594	0.3	0.77123	0.199	1.08213	0.738	0.8888	0.624	1.18355	0.388	1.81391	0.0249	2.29056	0.00725	2.19291	0.00375	1.47052	0.211	1.58051	0.000834	1.37144	0.0803	1.25623	0.296	1.52948	0.0741	0.867721	0.537	1.21752	0.337	1.26277	0.148	1.93532
Pjdr2_0411	polysaccharide biosynthesis protein	1.866	0.11	59.646	62.062	46.783	49.192	49.878	57.018	70.843	38.603	91.466	87.855	39.737	1.54511	0.311	1.60768	0.39	1.21189	0.652	1.2743	0.578	1.29207	0.593	1.47704	0.352	1.83516	0.173	2.3694	0.0726	2.27584	0.0468	1.02936	0.975	1.27496	0.0381	1.19585	0.44	1.26162	0.404	1.24428	0.474	0.937949	0.868	0.986251	0.97	1.29111	0.16	1.60416
Pjdr2_0412	glycosyltransferase	1.343	0.272	127.796	116.438	90.93	90.223	87.127	102.701	124.281	67.439	144.333	130.223	60.506	1.89499	0.224	1.72657	0.381	1.34833	0.552	1.33784	0.56	1.29194	0.679	1.52287	0.401	1.84287	0.237	2.1402	0.149	1.93097	0.148	0.897196	0.894	1.40543	0.00805	1.46678	0.307	1.29056	0.215	1.33642	0.428	1.04365	0.956	1.03553	0.932	1.16134	0.273	1.40537
Pjdr2_0413	hypothetical protein	3.62	0.0061	102.557	55.599	81.261	53.549	63.19	59.262	40.712	88.218	41.006	32.968	25.993	1.16254	0.411	0.630246	0.462	0.921136	0.66	0.607012	0.0424	0.716295	0.531	0.671764	0.0668	0.461488	0.00506	0.464825	0.00469	0.373709	0.00166	0.29464	0.000582	1.26207	0.11	1.62299	0.441	1.03827	0.961	0.879869	0.887	1.28597	0.783	0.847433	0.776	1.00723	0.969	0.691947
Pjdr2_0414	nucleotide sugar dehydrogenase	5.653	0.000404	122.339	77.868	92.563	87.971	73.074	80.727	50.234	117.457	47.369	36.215	30.727	1.04157	0.773	0.662952	0.381	0.788062	0.0936	0.748965	0.104	0.622139	0.315	0.687288	0.0344	0.427678	0.00269	0.403289	0.0006	0.308325	0.002	0.261601	0.000107	1.32168	0.022	1.67417	0.358	0.885158	0.783	1.0656	0.935	1.2667	0.772	1.20385	0.713	0.942973	0.696	0.586783
Pjdr2_0415	hypothetical protein	2.827	0.0212	167.947	134.571	121.387	154.354	113.294	156.997	129.824	147.2	132.273	110.146	90.643	1.14094	0.207	0.914203	0.722	0.824636	0.083	1.0486	0.714	0.769659	0.372	1.06655	0.504	0.881951	0.294	0.898589	0.309	0.748276	0.0786	0.615777	0.00882	1.38357	0.00426	1.4824	0.255	0.871831	0.53	1.1878	0.644	1.07143	0.911	1.36242	0.321	1.01886	0.868	0.842518
Pjdr2_0416	copper amine oxidase domain-containing protein	6.478	0.000158	298.474	296.51	227.187	385.405	197.308	342.451	304.119	315.928	318.156	233.131	355.185	0.944753	0.427	0.938537	0.723	0.71911	0.000672	1.21991	0.0852	0.624534	0.0471	1.08395	0.111	0.96262	0.687	1.00705	0.915	0.737925	0.0438	1.12426	0.0473	1.31378	0.014	1.51273	0.128	0.769347	0.171	1.50278	0.143	1.15143	0.698	1.95331	0.0259	1.04616	0.675	0.929056
Pjdr2_0417	hypothetical protein	6.295	0.000193	189.281	121.154	104.15	116.125	61.223	47.089	147.196	98.461	119.274	78.424	29.717	1.9224	0.194	1.23047	0.741	1.05778	0.918	1.1794	0.732	0.621799	0.438	0.478247	0.149	1.49497	0.449	1.21138	0.69	0.796501	0.645	0.301812	0.0347	1.81739	0.0014	3.09168	0.0393	1.04331	0.848	1.97889	0.126	1.70117	0.432	1.89675	0.121	0.810308	0.468	2.53297
Pjdr2_0418	VanZ family protein	5.784	0.000346	65.091	38.999	57.07	41.533	51.29	39.154	27.487	43.313	32.232	20.543	30.364	1.50281	0.00289	0.900403	0.711	1.31761	0.00312	0.958892	0.576	1.18417	0.655	0.903969	0.213	0.634616	0.00537	0.744162	0.015	0.47428	0.003	0.701043	0.000603	1.14055	0.201	1.26907	0.62	0.939003	0.816	0.760363	0.572	1.11268	0.891	0.809756	0.6	1.17262	0.289	0.823216
Pjdr2_0419	nicotinate phosphoribosyltransferase	10.614	3.67e-06	21.455	16.826	24.051	18.605	26.832	14.908	16.2	18.772	14.455	14.752	23.944	1.14292	0.0345	0.896364	0.523	1.28125	0.00879	0.991119	0.891	1.42937	0.0203	0.794164	0.00612	0.86299	0.0621	0.770047	0.00665	0.785883	0.103	1.27556	0.00739	0.892039	0.197	0.799597	0.161	0.904395	0.54	0.627102	0.0493	0.89637	0.649	0.693394	0.0321	0.892301	0.25	0.969632
Pjdr2_0420	AraC family transcriptional regulator	19.797	1.78e-08	23.177	22.303	24.495	24.026	30.428	17.963	18.65	21.488	19.595	15.665	32.18	1.07863	0.221	1.03794	0.766	1.13995	0.0602	1.11815	0.19	1.41606	0.00818	0.835961	0.0186	0.867936	0.105	0.911893	0.244	0.729016	0.0433	1.49758	0.000853	0.946206	0.267	0.76171	0.0333	0.928266	0.532	0.732973	0.0384	0.805016	0.204	0.789615	0.063	1.05065	0.606	1.09083
Pjdr2_0421	hypothetical protein	1.025	0.458	0.098	1.245	0.005	0.429	0.718	0.005	0.058	0.06	0.037	0.503	0.004	1.61984	0.915	20.6152	0.346	0.0795248	0.499	7.11069	0.451	11.897	0.382	0.0909618	0.532	0.959811	1	0.607202	0.898	8.33902	0.355	0.0652062	0.439	20.369	0.526	0.136155	0.609	2.89919	0.0417	1.7328	0.174	0.00668442	0.368	0.597685	0.226	0.632627	0.926	6.67536
Pjdr2_0422	MATE efflux family protein	12.289	1.1e-06	5.944	5.528	7.383	4.603	8.139	5.813	11.934	5.8	10.639	6.743	5.417	1.02483	0.639	0.953089	0.818	1.27304	0.0309	0.79363	0.0167	1.40332	0.0492	1.00233	0.978	2.05769	0.000143	1.83442	0.000348	1.16259	0.336	0.934091	0.477	0.805027	0.0843	0.730288	0.116	1.20092	0.329	0.679165	0.125	0.90716	0.75	0.565536	0.0152	0.891496	0.279	1.83015
Pjdr2_0423	translation initiation factor IF-3	5.181	0.000714	20.18	11.926	28.201	23.061	28.462	25.102	20.685	16.888	20.266	12.772	16.876	1.19497	0.0601	0.706193	0.358	1.66989	0.00133	1.36552	0.0146	1.68537	0.0126	1.48642	0.000323	1.22486	0.0692	1.20005	0.0107	0.756256	0.137	0.99931	1	0.715601	0.0419	0.709028	0.125	0.51716	0.0868	0.419014	0.0548	0.990814	0.994	0.810222	0.278	0.979747	0.877	0.807342
Pjdr2_0424	ABC transporter	54.308	1.75e-12	1099.78	870.949	1165.1	1920.35	1302.45	1558.12	1220.31	555.308	1628.58	912.236	1705.6	1.98049	6.56e-05	1.56841	0.00452	2.09811	1.93e-05	3.45816	2.62e-05	2.34545	0.000869	2.80587	4.82e-06	2.19754	6.77e-05	2.93275	1.77e-05	1.64276	0.00537	3.07144	8.87e-06	0.943938	0.276	0.844395	0.286	0.453538	0.00122	0.668701	0.029	0.894545	0.624	1.47441	0.0334	1.33456	0.0117	1.04522
Pjdr2_0425	UbiA prenyltransferase	261.203	0	11.338	237.44	18.902	124.788	26.896	69.256	73.64	466.179	93.222	8.33	183.359	0.0243201	5.76e-06	0.509333	0.000915	0.040547	8.54e-07	0.267682	0.000483	0.0576947	4.77e-06	0.14856	1.28e-06	0.157966	3.01e-06	0.199971	5.79e-06	0.0178683	1.76e-07	0.393324	5.11e-06	0.599799	0.0368	0.421531	0.0104	1.90276	0.0165	8.82807	2.91e-05	0.702786	0.113	4.63962	0.00118	1.26591	0.0212	1.34606
Pjdr2_0426	hypothetical protein	111.427	2.16e-15	7.33	134.42	12.453	58.45	15.466	30.212	23.843	296.334	30.226	2.309	31.726	0.0247352	2.46e-05	0.453611	0.00369	0.0420251	2.59e-06	0.197243	0.000592	0.0521916	2.97e-05	0.101954	1.67e-06	0.080459	9.88e-06	0.102	4.95e-06	0.00779276	1.28e-07	0.107063	2.51e-06	0.588581	0.103	0.47393	0.0733	2.29976	0.0192	8.69126	0.000311	0.805208	0.57	3.7792	0.00693	1.26773	0.124	1.00045
Pjdr2_0427	acid phosphatase/vanadium-dependent haloperoxidase-like protein	118.92	1.15e-15	5.107	110.598	9.86	49.295	11.554	25.013	24.005	219.956	29.741	2.432	38.661	0.0232195	3.6e-05	0.50282	0.00256	0.0448258	1.49e-06	0.224113	0.000381	0.0525281	3.64e-05	0.113717	1.21e-06	0.109135	3.52e-06	0.135214	5.75e-06	0.011055	1.92e-07	0.175766	1.73e-06	0.517994	0.0729	0.442039	0.0762	2.2436	0.0105	9.5724	0.000248	0.853368	0.679	4.26654	0.00383	1.23896	0.042	1.18904
Pjdr2_0428	hypothetical protein	118.355	1.15e-15	6.675	121.163	11.533	62.722	14.509	26.38	22.192	291.817	31.805	2.94	29.4	0.0228738	1.29e-05	0.415202	0.00254	0.0395202	4.32e-07	0.214937	0.00062	0.0497197	1.22e-05	0.0903974	2.62e-06	0.0760493	1.87e-05	0.10899	5.44e-06	0.0100756	3.03e-07	0.100748	1.14e-06	0.578788	0.0482	0.460055	0.0362	1.93174	0.0365	8.35086	0.000162	0.79486	0.378	4.32297	0.00338	1.43315	0.0667	1.20568
Pjdr2_0429	hypothetical protein	190.106	0	8.508	195.674	16.273	112.599	21.986	50.062	53.044	412.836	65.053	6.682	73.36	0.0206083	8.24e-06	0.473974	0.000794	0.0394169	2.48e-07	0.272745	0.000631	0.0532572	1.11e-05	0.121263	2.4e-06	0.128486	5.57e-06	0.157576	6.99e-06	0.0161844	1.76e-07	0.177699	1.4e-06	0.522831	0.022	0.386959	0.0175	1.73779	0.032	8.89973	7.97e-05	0.740123	0.261	5.12128	0.00164	1.22641	0.0803	1.29946
Pjdr2_0430	histidine kinase	1.955	0.0935	2.194	2.422	2.175	1.992	1.918	2.446	2.599	2.74	2.345	1.884	2.195	0.800634	0.0574	0.88406	0.544	0.79397	0.0384	0.726967	0.0202	0.700211	0.0326	0.892679	0.215	0.948731	0.618	0.855946	0.115	0.687657	0.0344	0.801156	0.251	1.00839	0.942	1.14342	0.375	1.21609	0.286	1.26256	0.262	1.1339	0.549	1.03821	0.803	0.9022	0.262	0.958851
Pjdr2_0431	AraC family transcriptional regulator	0.841	0.597	4.492	4.204	4.567	4.424	4.023	4.405	4.675	4.908	4.183	3.568	3.721	0.915205	0.364	0.856621	0.581	0.930384	0.421	0.901408	0.29	0.819689	0.376	0.897447	0.365	0.952448	0.665	0.852214	0.229	0.726865	0.0625	0.758114	0.0641	0.983685	0.774	1.11653	0.683	0.950314	0.845	1.04506	0.909	1.13504	0.734	1.0997	0.678	0.894761	0.405	0.949598
Pjdr2_0432	extracellular solute-binding protein	32.382	2.1e-10	3.951	5.834	3.716	4.093	2.603	5.451	6.171	8.516	3.659	3.381	1.457	0.464015	0.000207	0.68506	0.0644	0.436384	2.86e-05	0.480687	0.000133	0.305667	0.000705	0.640089	0.000442	0.7247	0.00129	0.42972	0.000406	0.39703	0.000214	0.171085	4.02e-05	1.06332	0.516	1.51804	0.0903	1.42517	0.0556	2.2412	0.0125	1.42765	0.288	1.57258	0.0411	0.592963	0.00715	0.671345
Pjdr2_0433	binding-protein-dependent transport system inner membrane protein	15.208	1.8e-07	2.329	3.825	2.519	3.304	1.789	5.231	4.244	6.553	2.47	1.423	1.463	0.355485	0.000215	0.583721	0.0597	0.384376	0.000118	0.504271	0.00136	0.273093	0.00115	0.798301	0.0316	0.647615	0.0719	0.376874	0.00257	0.217172	0.00016	0.223339	4.26e-05	0.924838	0.437	1.3017	0.297	1.15755	0.495	2.13744	0.0317	1.40749	0.368	1.84651	0.0287	0.581942	0.103	0.472096
Pjdr2_0434	binding-protein-dependent transport system inner membrane protein	19.499	2.03e-08	2.449	3.522	2.756	2.908	1.99	4.225	3.952	5.323	2.233	1.285	1.302	0.460205	0.00042	0.661663	0.0429	0.517769	0.000507	0.546361	0.00199	0.373843	8.54e-05	0.793795	0.00889	0.742577	0.00831	0.419485	0.000214	0.241502	7.05e-05	0.244646	0.00141	0.888822	0.358	1.23101	0.132	1.21104	0.275	1.7699	0.00954	1.38499	0.123	1.46147	0.0257	0.564905	0.00372	0.528455
Pjdr2_0435	glycoside hydrolase	12.911	7.25e-07	3.955	5.494	3.907	5.591	3.527	6.787	6.357	7.023	4.681	2.911	3.705	0.563218	0.00258	0.782344	0.0975	0.556332	0.000448	0.796176	0.0491	0.502238	0.00106	0.966445	0.712	0.905196	0.251	0.666519	0.0631	0.41458	0.000757	0.527546	0.00112	1.01238	0.927	1.12142	0.436	0.982627	0.899	1.55772	0.0108	1.10771	0.493	1.58526	0.00894	0.736326	0.164	0.689661
Pjdr2_0436	hypothetical protein	1.818	0.119	21.267	15.799	24.483	24.134	19.904	18.738	18.559	15.445	20.215	15.318	17.257	1.37692	0.047	1.02294	0.953	1.58515	0.0143	1.56258	0.0263	1.28869	0.351	1.2132	0.238	1.2016	0.211	1.30882	0.101	0.991797	0.982	1.11733	0.569	0.868638	0.104	1.06847	0.843	0.654648	0.0985	0.793783	0.491	1.23005	0.639	1.21253	0.478	1.08923	0.453	1.07881
Pjdr2_0437	major facilitator superfamily protein	17.399	5.55e-08	53.417	41.499	63.028	73.408	59.3	42.066	51.473	28.603	55.847	44.875	57.597	1.86755	0.000126	1.45086	0.067	2.20355	7.6e-05	2.56645	0.00021	2.07322	0.000416	1.47068	0.0018	1.79958	0.000162	1.9525	0.000148	1.56889	0.0121	2.01366	0.000189	0.847517	0.034	0.900794	0.29	0.565318	0.015	0.699808	0.0637	1.06286	0.696	1.2379	0.126	1.08498	0.195	1.32762
Pjdr2_0438	5'-nucleotidase	307.226	0	23.021	338.43	37.325	217.963	34.695	93.559	113.334	259.305	119.824	13.233	470.62	0.0887782	5.1e-06	1.30514	0.0294	0.143944	1.94e-06	0.840567	0.0783	0.133799	1.69e-05	0.360808	1.1e-05	0.437067	0.000107	0.462098	0.00174	0.0510343	5.67e-07	1.81493	0.000297	0.616754	0.00699	0.663519	0.0353	1.55269	0.00778	9.75451	3.76e-05	1.07583	0.688	6.28232	0.000184	1.05727	0.741	1.28073
Pjdr2_0439	DeoR family transcriptional regulator	4.844	0.00111	57.915	23.315	54.4	27.138	42.359	28.372	27.59	38.203	23.031	24.157	31.821	1.51595	0.0141	0.610297	0.214	1.42396	0.0181	0.710355	0.0216	1.10878	0.799	0.742647	0.0308	0.722179	0.0513	0.602848	0.00361	0.632312	0.0299	0.832921	0.113	1.0646	0.596	1.36723	0.499	0.859144	0.648	0.550423	0.256	1.28426	0.711	0.640664	0.263	0.834763	0.196	0.811756
Pjdr2_0440	deoxyribose-phosphate aldolase	4.047	0.00327	110.303	48.179	103.144	67.127	88.907	50.878	68.223	63.951	59.889	72.006	92.26	1.72481	0.00354	0.753374	0.472	1.61286	0.00478	1.04967	0.686	1.39024	0.297	0.795587	0.057	1.0668	0.595	0.93648	0.545	1.12596	0.5	1.44267	0.00931	1.06941	0.474	1.24066	0.57	0.717721	0.344	0.541904	0.214	1.16013	0.781	0.755033	0.382	0.87784	0.211	1.17709
Pjdr2_0441	sulfate transporter	30.985	3.12e-10	70.34	55.516	63.804	90.411	70.342	75.58	95.428	57.254	80.287	51.12	124.682	1.22857	0.0058	0.969651	0.755	1.1144	0.0538	1.57912	0.00236	1.22859	0.0304	1.32009	0.0024	1.66675	0.000474	1.4023	0.00131	0.892867	0.41	2.17771	1.9e-05	1.10245	0.11	0.99998	1	0.614045	0.00789	0.789236	0.0576	0.907051	0.492	1.28531	0.0706	0.841338	0.0731	1.06228
Pjdr2_0442	hypothetical protein	6.462	0.000161	8.854	9.32	8.297	10.929	9.996	9.625	10.144	6.997	13.057	12.035	14.767	1.26529	0.0256	1.33194	0.145	1.18571	0.0377	1.56187	0.00112	1.42855	0.122	1.37556	0.0254	1.44964	0.00358	1.86595	0.000337	1.71994	0.00375	2.11041	8.25e-05	1.06712	0.439	0.885718	0.662	0.852787	0.32	0.932371	0.816	0.830008	0.63	1.09332	0.699	1.28718	0.0272	1.35649
Pjdr2_0443	aldose 1-epimerase	37.098	6.05e-11	106.42	66.763	112.547	122.616	131.682	102.109	79.788	43.382	131.941	112.06	146.528	2.4531	4.35e-05	1.53896	0.0428	2.59434	1.5e-05	2.82642	5.86e-05	3.03542	0.000192	2.35371	2.98e-05	1.83919	0.000632	3.04137	2.87e-05	2.5831	0.000163	3.37763	9.35e-06	0.945561	0.306	0.808161	0.14	0.544489	0.00898	0.507	0.01	0.854689	0.428	0.931149	0.59	1.65365	0.00408	1.29216
Pjdr2_0444	PpiC-type peptidyl-prolyl cis-trans isomerase	41.922	1.98e-11	680.253	662.244	647.648	351.286	701.8	343.842	467.171	728.987	426.616	714.482	427.535	0.933147	0.229	0.908444	0.298	0.888421	0.0365	0.481882	0.00032	0.962705	0.701	0.47167	1.16e-05	0.640849	0.000156	0.585218	0.000326	0.980102	0.883	0.586478	0.000148	1.05034	0.48	0.969297	0.833	1.8852	0.00346	0.943637	0.657	0.922838	0.661	0.50055	0.00386	0.913191	0.245	1.24074
Pjdr2_0445	diguanylate cyclase/phosphodiesterase with MHYT sensor	15.438	1.58e-07	36.106	30.05	33.414	39.865	33.919	38.289	35.624	25.321	35.506	24.677	19.51	1.42591	0.00127	1.18674	0.239	1.31959	0.00394	1.57436	0.00124	1.33955	0.033	1.51214	0.000862	1.40688	0.00761	1.4022	0.0119	0.97457	0.846	0.770515	0.0134	1.08056	0.151	1.06447	0.638	0.753794	0.0607	0.885925	0.45	0.985102	0.954	1.17529	0.217	0.996678	0.995	0.927293
Pjdr2_0446	metal dependent phosphohydrolase	20.532	1.29e-08	44.628	38.788	44.287	57.825	45.386	55.633	55.19	34.584	52.392	37.065	27.803	1.29045	0.00242	1.12157	0.294	1.28058	0.00111	1.67203	0.000292	1.31234	0.0358	1.60865	5.55e-05	1.59586	0.000927	1.51495	0.00361	1.07176	0.584	0.803948	0.00405	1.0077	0.905	0.983314	0.921	0.670783	0.011	0.854628	0.283	0.975797	0.918	1.27408	0.0848	0.9493	0.672	0.941752
Pjdr2_0447	aldo/keto reductase	9.116	1.24e-05	436.495	423.367	429.066	553.506	482.252	471.528	450.214	374.34	700.856	488.866	522.146	1.16604	0.0488	1.13097	0.338	1.14619	0.046	1.47862	0.00108	1.28827	0.0847	1.25962	0.00431	1.20269	0.0643	1.87224	0.000151	1.30594	0.0612	1.39484	0.00395	1.01731	0.808	0.905117	0.547	0.764882	0.0487	0.877895	0.448	0.889714	0.62	1.14775	0.335	1.55672	0.00573	1.48635
Pjdr2_0448	hypothetical protein	7.065	8.46e-05	10.427	17.473	13.392	14.81	13.106	18.745	14.364	21.256	18	12.129	13.958	0.490526	0.000237	0.822021	0.148	0.630025	0.000796	0.69675	0.00417	0.616602	0.00931	0.881861	0.0822	0.675763	0.0288	0.846842	0.0571	0.570602	0.00162	0.65666	0.0478	0.778581	0.0202	0.79553	0.168	1.17979	0.174	1.33315	0.0957	1.02177	0.937	1.12998	0.393	1.25316	0.183	0.960289
Pjdr2_0449	multi-sensor hybrid histidine kinase	18.524	3.2e-08	20.196	20.879	23.624	30.619	28.088	25.696	31.247	15.918	28.317	26.33	19.147	1.26877	0.00438	1.3117	0.0255	1.48416	8.68e-05	1.92359	5.61e-05	1.76461	0.00375	1.61433	3.17e-05	1.96304	0.000138	1.779	0.000815	1.65415	0.00365	1.20291	0.00881	0.854875	0.0352	0.719008	0.0702	0.6819	0.00691	0.743335	0.0749	0.841068	0.449	1.09009	0.526	0.906249	0.393	1.10201
Pjdr2_0450	winged helix family two component transcriptional regulator	26.228	1.43e-09	74.806	136.199	96.601	108.084	74.405	111.282	114.942	165.261	120.327	76.724	97.231	0.452654	2.38e-05	0.824146	0.0543	0.584535	0.000129	0.65402	0.00285	0.450229	0.000332	0.673371	0.000203	0.695517	0.00336	0.728103	0.00241	0.46426	0.000564	0.58835	5.94e-05	0.774384	0.0113	1.00539	0.981	1.26012	0.0729	1.83051	0.00286	1.29831	0.209	1.45264	0.0279	1.04685	0.653	1.08128
Pjdr2_0451	diguanylate cyclase/phosphodiesterase	41.879	1.99e-11	149.817	62.8	138.874	240.219	181.589	249.512	272.195	76.853	105.023	112.965	106.179	1.9494	0.000229	0.81715	0.245	1.80701	8.3e-05	3.12571	0.00057	2.36282	0.000255	3.24663	4.58e-06	3.54177	1.35e-05	1.36655	0.00645	1.46989	0.0265	1.38159	0.00259	1.0788	0.319	0.825035	0.152	0.261429	0.0022	0.345838	0.00159	0.764772	0.162	1.32287	0.173	0.385839	0.000285	0.420915
Pjdr2_0452	hypothetical protein	13.003	6.83e-07	785.24	764.803	631.39	1152.05	732.26	1539.67	1501.88	625.503	1116.64	690.574	2170.33	1.25537	0.0865	1.2227	0.452	1.00941	0.947	1.84179	0.015	1.17067	0.268	2.46149	0.000313	2.40107	0.00362	1.78519	0.0397	1.10403	0.541	3.46973	8.28e-05	1.24367	0.0265	1.07235	0.57	0.663864	0.157	1.04444	0.875	0.862249	0.397	1.57328	0.0548	0.743498	0.321	0.725249
Pjdr2_0453	hypothetical protein	15.829	1.27e-07	470.298	783.739	446.988	431.829	405.384	1475.66	811.378	691.041	918.841	383.778	1766.46	0.680564	0.00177	1.13414	0.498	0.646833	0.00275	0.624897	0.00605	0.586628	0.00112	2.13543	0.000225	1.17414	0.557	1.32965	0.327	0.555362	0.00146	2.55623	0.00038	1.05215	0.552	1.16013	0.108	1.81493	0.0185	1.93332	0.00945	1.10263	0.543	1.06523	0.643	1.13245	0.785	0.622662
Pjdr2_0454	serine/threonine protein kinase	11.746	1.6e-06	10.607	10.39	14.067	8.596	13.991	47.205	7.476	12.721	10.098	5.069	10.755	0.833798	0.153	0.816713	0.252	1.10581	0.37	0.675686	0.0142	1.09983	0.725	3.71069	0.000105	0.587701	0.039	0.793812	0.574	0.398444	0.00109	0.845417	0.283	0.754013	0.0133	0.758112	0.357	1.20872	0.152	0.742578	0.285	1.00544	1	0.614352	0.0901	1.35071	0.543	0.213925
Pjdr2_0455	hypothetical protein	19.887	1.71e-08	15.757	27.875	20.21	16.382	27.759	27.737	28.302	14.049	17.801	59.928	127.072	1.12153	0.748	1.98404	0.226	1.43847	0.291	1.16603	0.645	1.97578	0.0949	1.97426	0.0728	2.01443	0.0736	1.26705	0.482	4.2655	0.00153	9.04468	0.00101	0.779667	0.0453	0.567637	0.0176	1.70154	0.126	1.00418	1	0.72805	0.194	0.590159	0.00758	0.628988	0.0166	0.641787
Pjdr2_0456	copper/zinc binding superoxide dismutase	341.825	0	3.215	209.372	2.661	27.972	4.106	21.263	139.237	18.723	6.893	14.697	121.676	0.171716	2.15e-05	11.1825	0.000146	0.142098	6.6e-06	1.49395	0.00427	0.219286	5.86e-05	1.13566	0.0441	7.43656	3.01e-06	0.368159	0.000805	0.78494	0.134	6.49863	5.6e-06	1.20844	0.201	0.783068	0.178	7.48519	0.000393	50.9949	2.91e-05	0.648001	0.14	6.81276	0.000217	0.0495066	4.52e-05	0.324182
Pjdr2_0457	hypothetical protein	10.089	5.51e-06	20.568	17.515	24.246	20.003	27.016	22.916	16.057	14.713	19.083	23.307	35.343	1.39793	0.106	1.19043	0.428	1.64788	0.0247	1.35952	0.101	1.8362	0.0433	1.55748	0.0345	1.0913	0.62	1.29696	0.177	1.58407	0.0274	2.4021	0.00216	0.848319	0.142	0.761317	0.263	0.875628	0.185	0.648314	0.0663	0.897443	0.744	0.740399	0.147	1.18845	0.113	0.832733
Pjdr2_0458	NUDIX hydrolase	6.771	0.000116	122.533	100.497	129.653	134.909	144.958	118.68	127.813	90.454	123.097	111.11	153.017	1.35465	0.00757	1.11103	0.426	1.43337	0.00341	1.49147	0.00214	1.60257	0.0151	1.31205	0.0111	1.41302	0.00751	1.36088	0.00548	1.22836	0.145	1.69166	0.0011	0.94508	0.445	0.845299	0.325	0.744923	0.0351	0.69328	0.0639	0.89442	0.658	0.930674	0.635	0.963097	0.669	1.03721
Pjdr2_0459	large conductance mechanosensitive channel protein	5.048	0.000844	148.107	152.561	171.693	160.567	210.94	160.854	147.732	116.165	187.454	182.659	202.975	1.27497	0.00542	1.31331	0.22	1.47801	0.000439	1.38223	0.00246	1.81586	0.0187	1.3847	0.000769	1.27174	0.00453	1.61369	0.000449	1.57241	0.007	1.7473	9.91e-05	0.862625	0.0275	0.702127	0.156	0.95014	0.801	0.723244	0.255	0.813943	0.555	0.761198	0.205	1.26888	0.0123	1.16537
Pjdr2_0460	SpoOM family protein	18.718	2.91e-08	122.646	170.3	121.501	107.801	106.658	350.228	88.8	240.049	109.959	36.505	194.499	0.510919	6.71e-05	0.709436	0.0302	0.506152	0.000801	0.449077	0.000159	0.444315	0.00921	1.45898	0.000621	0.369922	0.0018	0.458067	0.0375	0.152072	1.45e-05	0.810244	0.00828	1.00942	0.957	1.1499	0.616	1.57976	0.0121	1.5967	0.0925	1.13917	0.761	1.01072	0.977	1.23828	0.597	0.313963
Pjdr2_0461	hypothetical protein	5.652	0.000404	21.335	20.117	23.278	32.195	22.066	33.489	26.44	25.592	25.302	17.712	29.884	0.833687	0.0151	0.786089	0.364	0.909585	0.117	1.25802	0.0145	0.862253	0.288	1.30859	0.00109	1.03314	0.517	0.988669	0.888	0.692099	0.0243	1.16771	0.0626	0.916558	0.234	0.966871	0.87	0.624864	0.0813	0.911669	0.766	1.05489	0.841	1.45899	0.046	0.956953	0.604	0.755525
Pjdr2_0462	hypothetical protein	24.561	2.57e-09	117.259	128.974	153.285	136.382	185.616	204.042	121.246	112.26	118.385	76.681	212.557	1.04453	0.652	1.14888	0.472	1.36545	0.0133	1.21487	0.115	1.65344	0.00627	1.81758	0.000815	1.08004	0.419	1.05456	0.635	0.683063	0.0232	1.89343	0.00074	0.764975	0.00433	0.631732	0.0104	0.945681	0.755	0.694843	0.0702	0.825821	0.264	0.734754	0.0393	0.976408	0.8	0.580198
Pjdr2_0463	hypothetical protein	18.979	2.57e-08	164.099	161.064	226.565	221.568	226.45	300.712	172.065	159.796	185.437	129.667	272.887	1.02693	0.704	1.00793	0.961	1.41784	0.00221	1.38657	0.00785	1.41712	0.0188	1.88185	0.00016	1.07678	0.371	1.16046	0.172	0.811452	0.152	1.70773	0.000688	0.724288	0.00599	0.724658	0.0488	0.726925	0.027	0.711255	0.0384	1.00051	1	0.978444	0.885	1.07771	0.539	0.616659
Pjdr2_0464	hypothetical protein	31.971	2.35e-10	301.55	251.141	402.243	319.89	410.112	437.635	237.65	241.544	316.293	199.971	369.51	1.24842	0.00375	1.03973	0.697	1.66529	4.88e-05	1.32435	0.00275	1.69788	0.000655	1.81182	3.37e-05	0.983877	0.797	1.30946	0.0168	0.827885	0.138	1.52978	0.00139	0.749671	0.00478	0.735286	0.0251	0.785087	0.0469	0.612372	0.00555	0.98081	0.902	0.780005	0.0364	1.33092	0.0384	0.722733
Pjdr2_0465	major facilitator superfamily protein	4.706	0.00132	156.706	114.082	164.271	137.898	135.175	132.855	87.965	76.868	102.239	66.728	142.228	2.03865	0.00403	1.48413	0.266	2.13706	0.00277	1.79396	0.00819	1.75854	0.0528	1.72836	0.011	1.14437	0.509	1.33007	0.102	0.868088	0.575	1.8503	0.0249	0.95395	0.53	1.15928	0.564	0.827291	0.488	0.843956	0.641	1.21525	0.6	1.02014	0.941	1.16227	0.395	0.769554
Pjdr2_0466	diacylglycerol glucosyltransferase	79.969	4.48e-14	1.788	9.933	2.352	4.295	2.714	3.233	7.074	6.887	1.936	1.539	11.485	0.259649	4.11e-05	1.44241	0.111	0.341531	4.88e-05	0.623708	0.00923	0.394076	0.000207	0.46951	0.000132	1.02728	0.761	0.281127	0.000142	0.223475	4.08e-05	1.66773	0.00182	0.760249	0.025	0.65888	0.0156	2.31264	0.0075	3.66023	0.000981	0.866663	0.346	1.58271	0.018	0.273661	0.000299	0.598767
Pjdr2_0467	aldo/keto reductase	13.145	6.24e-07	581.384	554.47	475.628	557.305	493.51	461.202	452.956	772.472	473.56	280.407	606.861	0.752628	0.00411	0.717786	0.114	0.615721	0.000128	0.721456	0.00236	0.638871	0.00267	0.597046	5.26e-05	0.586372	0.000177	0.613045	0.00305	0.362999	0.000209	0.785609	0.00594	1.22235	0.0372	1.17806	0.2	0.994914	0.99	1.12352	0.556	0.963765	0.825	1.12927	0.288	1.04549	0.72	1.0268
Pjdr2_0468	threonine dehydratase	6.864	0.000105	338.782	349.66	315.979	343.443	336.524	278.384	309.154	379.979	349.806	260.932	421.231	0.891581	0.0469	0.920208	0.571	0.831569	0.00705	0.903848	0.137	0.885639	0.267	0.732629	0.000563	0.813607	0.00637	0.920593	0.27	0.6867	0.0157	1.10856	0.12	1.07217	0.133	1.00671	0.975	1.0181	0.913	1.03903	0.84	0.938948	0.735	1.02056	0.885	1.1315	0.152	1.25656
Pjdr2_0469	hypothetical protein	17.694	4.79e-08	135.632	184.693	153.72	123.766	154.102	116.12	145.085	209.883	142.033	99.617	179.082	0.646224	0.000294	0.87998	0.412	0.732406	0.00075	0.589692	0.00023	0.734228	0.0054	0.553259	0.000137	0.691267	0.000834	0.676726	0.00274	0.474628	0.000506	0.853248	0.0613	0.882331	0.0318	0.880142	0.159	1.49227	0.0275	1.19851	0.254	0.997519	1	0.803145	0.0369	0.978964	0.826	1.22316
Pjdr2_0470	LacI family transcriptional regulator	27.446	9.46e-10	47.008	51.451	61.632	106.39	63.294	106.688	79.025	56.406	75.431	42.852	81.131	0.833384	0.0237	0.912147	0.304	1.09265	0.117	1.88614	0.00429	1.12211	0.143	1.89142	4.05e-05	1.40099	0.00881	1.33727	0.00527	0.759704	0.0545	1.43833	0.00103	0.762719	0.0116	0.742695	0.0276	0.483605	0.00615	0.812888	0.0598	0.973748	0.842	1.68089	0.0218	0.954516	0.684	0.707018
Pjdr2_0471	LacI family transcriptional regulator	264.819	0	2.685	2.202	34.823	10.695	34.537	36.732	20.675	1.388	11.653	7.834	3.85	1.9343	0.00198	1.58662	0.0341	25.0856	4.31e-07	7.70459	2.38e-05	24.8797	4.97e-06	26.4607	3.77e-07	14.8941	4.26e-06	8.39432	8.84e-06	5.64325	4.72e-06	2.77322	0.000132	0.077108	5.05e-05	0.077746	0.000147	0.205932	0.000953	0.0637717	5.73e-05	1.00827	0.974	0.309674	0.000935	0.563601	0.00458	0.317237
Pjdr2_0472	binding-protein-dependent transport system inner membrane protein	85.148	2.49e-14	1.741	1.124	27.724	3.303	22.049	20.201	7.664	1.202	2.49	2.219	0.745	1.44832	0.133	0.935521	0.828	23.0689	1.83e-05	2.74798	0.0142	18.3462	4.35e-05	16.8093	2.56e-05	6.37676	0.00024	2.07151	0.00927	1.84663	0.0218	0.619517	0.123	0.0627825	7.88e-05	0.0789438	0.00019	0.34044	0.0142	0.0509925	5.43e-05	1.25742	0.13	0.149784	0.00183	0.324854	0.000984	0.123236
Pjdr2_0473	binding-protein-dependent transport system inner membrane protein	219.786	0	1.818	1.871	31.025	4.448	28.193	20.802	8.988	1.494	3.094	2.526	0.872	1.21693	0.273	1.25242	0.212	20.7708	5.11e-06	2.97791	0.000507	18.875	1.39e-05	13.9266	7.77e-06	6.01743	6.23e-05	2.07115	0.00238	1.69138	0.016	0.583724	0.0171	0.0585884	6.56e-05	0.0644729	0.000133	0.420571	0.00175	0.0663535	2.37e-05	1.10044	0.511	0.15777	0.000143	0.344191	0.000605	0.148719
Pjdr2_0474	extracellular solute-binding protein	183.659	0	6.464	8.576	71.666	13.442	92.825	54.217	30.409	9.692	12.897	11.436	7.16	0.667009	0.00253	0.884923	0.234	7.39461	9.79e-07	1.38694	0.0921	9.57781	3.5e-05	5.59417	7.52e-07	3.1376	1.52e-05	1.33068	0.00217	1.17993	0.162	0.738794	0.00124	0.0902019	1.65e-05	0.069641	0.00019	0.638038	0.0586	0.092393	8.84e-05	0.772057	0.369	0.144808	0.000979	0.424109	0.000202	0.23787
Pjdr2_0475	family 2 glycoside hydrolase	122.645	1.15e-15	3.468	4.094	13.144	4.922	16.049	7.06	5.538	3.853	4.371	3.197	3.569	0.900193	0.23	1.06261	0.645	3.41159	1.24e-05	1.27741	0.015	4.16552	2.76e-05	1.83229	0.000188	1.4374	0.00218	1.13457	0.139	0.829841	0.214	0.92639	0.345	0.263863	6.33e-05	0.216106	0.000147	0.831853	0.129	0.255097	0.000157	0.819006	0.154	0.306661	0.000214	0.789323	0.0179	0.619208
Pjdr2_0476	glucan endo-1,6-beta-glucosidase	105.619	3.14e-15	2.411	2.979	12.287	3.279	17.254	5.542	3.395	3.331	2.251	2.149	1.466	0.723931	0.00825	0.894256	0.394	3.68861	1.93e-05	0.984486	0.931	5.17981	2.2e-05	1.66375	0.00117	1.01926	0.806	0.675666	0.00226	0.645178	0.0076	0.440106	0.00201	0.196261	5.23e-05	0.13976	7.69e-05	0.908349	0.607	0.172643	7.94e-05	0.712112	0.0691	0.190062	0.000555	0.662896	0.00204	0.406111
Pjdr2_0477	glucan endo-1,6-beta-glucosidase	102.339	4.06e-15	4.157	4.685	15.474	5.477	22.484	6.626	5.76	4.489	4.03	3.545	3.154	0.926096	0.394	1.04369	0.63	3.44712	5.89e-06	1.22017	0.0602	5.00867	1.69e-05	1.47613	0.00571	1.28305	0.00489	0.897694	0.36	0.789714	0.0928	0.702632	0.00223	0.268658	0.000213	0.184899	0.000233	0.855363	0.189	0.208377	5.94e-05	0.68823	0.0525	0.243612	0.000343	0.699656	0.0329	0.60814
Pjdr2_0478	short-chain dehydrogenase/reductase SDR	10.426	4.24e-06	12.647	11.619	14.624	13.77	17.835	10.833	10.454	13.768	12.614	11.148	15.2	0.918545	0.221	0.843894	0.166	1.06218	0.511	1.00013	1	1.29533	0.0271	0.786823	0.00958	0.75931	0.00789	0.916157	0.146	0.809686	0.104	1.10401	0.134	0.864777	0.228	0.709118	0.034	0.84378	0.136	0.651487	0.0162	0.820001	0.397	0.772105	0.0413	1.20656	0.0559	1.16437
Pjdr2_0479	AraC family transcriptional regulator	17.112	6.42e-08	29.293	35.153	40.227	42.389	50.497	48.426	41.924	29.634	42.002	29.049	35.256	0.988476	0.883	1.18623	0.166	1.35745	0.00225	1.4304	0.00323	1.704	0.00306	1.6341	0.00046	1.41469	0.00196	1.41734	0.00302	0.980257	0.899	1.18971	0.0363	0.728189	0.00441	0.580092	0.0104	0.829298	0.109	0.696143	0.0291	0.796623	0.249	0.839436	0.166	1.00187	0.994	0.867351
Pjdr2_0480	hypothetical protein	24.43	2.7e-09	106.536	200.524	112.34	155.671	101.146	189.885	253.564	142.7	137.632	45.365	194.035	0.746573	0.0286	1.40522	0.0576	0.787246	0.0214	1.0909	0.381	0.708803	0.0853	1.33066	0.00611	1.77691	0.0015	0.964485	0.75	0.317904	0.000381	1.35974	0.0109	0.948335	0.697	1.05329	0.855	1.28813	0.121	1.98252	0.019	1.11067	0.752	1.53907	0.0665	0.542789	0.00855	0.724819
Pjdr2_0481	hypothetical protein	35.705	8.59e-11	1323.51	1135.22	1197.75	1969.62	1108.15	1937.11	1531.53	817.272	1737.63	618.527	1765.99	1.61942	0.000126	1.38903	0.0413	1.46554	0.000286	2.40999	3.86e-05	1.35592	0.0199	2.37021	1.24e-05	1.87395	0.000158	2.12614	7.16e-05	0.756819	0.113	2.16083	4.81e-05	1.105	0.0872	1.19434	0.175	0.576365	0.00562	1.02442	0.89	1.08085	0.675	1.77739	0.0043	1.13457	0.168	0.897024
Pjdr2_0482	flavodoxin	40.464	2.75e-11	1616.31	1285.49	1523.77	2567.38	1352.15	2142.94	2064.35	968.807	2239.15	877.042	2390.03	1.66835	7.76e-05	1.32687	0.127	1.57283	6.88e-05	2.65005	2.62e-05	1.39569	0.0173	2.21193	1.24e-05	2.13082	3.73e-05	2.31124	7.94e-05	0.90528	0.453	2.46698	1.49e-05	1.06073	0.211	1.19536	0.194	0.500699	0.00586	0.950696	0.809	1.12692	0.536	1.89874	0.0036	1.08467	0.356	1.0449
Pjdr2_0483	hypothetical protein	90.65	1.36e-14	2928.8	2436.52	2782.04	4849.85	2610.64	4610.61	3828.49	1637.26	4537.55	1675.58	6116.91	1.78884	0.000131	1.48817	0.0139	1.69921	0.000155	2.96218	6.93e-05	1.59452	0.000989	2.81606	5.97e-06	2.33836	2.95e-05	2.77144	4.78e-05	1.02341	0.88	3.73608	5.57e-06	1.05275	0.371	1.12187	0.197	0.502391	0.00287	0.933302	0.539	1.06565	0.606	1.85772	0.00262	1.18521	0.068	0.984154
Pjdr2_0484	AraC family transcriptional regulator	72.273	1.2e-13	55.384	31.843	69.106	64.985	69.571	66.451	57.699	19.388	55.077	46.507	34.598	2.85662	2.3e-05	1.64241	0.0125	3.5644	3.3e-06	3.35182	1.96e-05	3.58835	3e-05	3.42745	2.96e-06	2.97605	2.08e-05	2.84077	2.49e-05	2.39875	0.00032	1.78453	5.88e-05	0.801433	0.0184	0.796082	0.0688	0.490006	0.00282	0.457706	0.00208	0.993323	0.976	0.934081	0.482	0.954546	0.561	0.82883
Pjdr2_0485	hypothetical protein	88.197	1.78e-14	86.25	57.326	115.213	109.567	123.52	108.232	100.62	30.698	82.912	77.836	65.092	2.80961	2.23e-05	1.86741	0.00318	3.75306	5.55e-06	3.56914	4.36e-05	4.02368	2.22e-05	3.52566	5.03e-06	3.27768	1.29e-05	2.70086	4.59e-05	2.5355	0.000164	2.12038	6.72e-05	0.748617	0.00638	0.698269	0.0131	0.52321	0.00325	0.464105	0.000956	0.932745	0.587	0.887034	0.283	0.824015	0.0392	0.766058
Pjdr2_0486	electron transfer flavoprotein alpha/beta-subunit	68.984	1.84e-13	0.973	5.946	1.392	7.927	2.29	4.376	10.69	33.801	5.172	1.268	60.332	0.0288012	4.33e-05	0.175907	0.00773	0.041176	3.7e-06	0.234514	2.1e-05	0.0677544	0.000337	0.129476	3.25e-06	0.31626	0.000337	0.153021	9.54e-06	0.0375257	1.78e-07	1.78494	0.00222	0.699465	0.277	0.425082	0.114	0.750092	0.419	2.59625	0.0846	0.607724	0.432	3.46124	0.0104	0.483846	0.00563	1.18185
Pjdr2_0487	electron transfer flavoprotein alpha/beta-subunit	69.037	1.83e-13	0.688	4.659	1.42	13.66	1.935	3.167	13.912	46.151	6.459	0.491	102.492	0.0149043	9.44e-06	0.100943	0.0172	0.0307757	1.53e-05	0.295983	0.000131	0.0419336	5.53e-05	0.0686251	1.4e-05	0.301444	0.000142	0.139959	4.33e-05	0.0106311	2.29e-07	2.22077	0.00115	0.484288	0.0463	0.355426	0.0273	0.341043	0.0965	2.40721	0.202	0.733916	0.551	7.05836	0.000879	0.464294	0.00402	2.03947
Pjdr2_0488	hypothetical protein	348.003	0	2.988	35.448	5.751	28.099	4.83	10.738	26.5	119.16	7.2	1.479	124.918	0.0250767	1.21e-06	0.29748	0.000915	0.0482629	3.3e-06	0.235809	4.36e-05	0.0405309	1.26e-05	0.0901112	5.81e-07	0.222387	1.11e-05	0.0604201	6.54e-06	0.0124126	8.95e-08	1.04833	0.32	0.519586	0.0107	0.618706	0.0559	1.26153	0.166	7.33958	0.000265	1.19077	0.609	5.818	0.000553	0.271689	0.000283	0.670506
Pjdr2_0489	3-hydroxyacyl-CoA dehydrogenase	167.34	0	1.289	19.23	4.302	10.291	3.137	2.897	8.873	94.963	1.837	0.351	16.882	0.0135699	3.52e-07	0.202503	0.00356	0.0453026	8.54e-07	0.108364	6.77e-05	0.0330336	3.13e-05	0.0305095	3.05e-07	0.0934321	7.5e-06	0.0193459	4.11e-06	0.00369762	6.99e-08	0.177776	3.93e-06	0.299538	0.000166	0.41079	0.0203	1.86872	0.0782	6.13022	0.0031	1.37141	0.461	3.28043	0.00851	0.207059	0.000307	0.634096
Pjdr2_0490	acetyl-CoA acetyltransferase	65.431	3.04e-13	0.869	8.455	2.363	5.788	1.486	1.478	5.413	57.371	1.534	0.154	17.823	0.0151423	4.7e-06	0.147372	0.0186	0.0411844	1.75e-06	0.100887	2.62e-05	0.0258987	0.00021	0.0257687	6.87e-06	0.0943552	5.72e-06	0.0267312	4.95e-06	0.00267874	1.36e-07	0.310655	3.33e-05	0.367671	0.00428	0.584676	0.28	1.46076	0.465	5.69033	0.0345	1.59021	0.512	3.89545	0.016	0.283304	0.00028	1.03735
Pjdr2_0491	acyl-CoA dehydrogenase	35.9	8.2e-11	0.887	8.102	2.65	3.704	1.333	1.146	2.978	56.084	0.579	0.182	6.091	0.0158091	1.77e-06	0.144458	0.0243	0.0472457	1.51e-06	0.0660455	3.92e-05	0.0237641	0.00134	0.0204354	2.22e-06	0.0531026	5.57e-06	0.0103184	7.81e-06	0.00324216	2.8e-07	0.108614	4.82e-06	0.334615	0.000957	0.665254	0.607	2.18726	0.192	6.07886	0.0703	1.98812	0.544	2.77922	0.152	0.19431	0.000723	0.504927
Pjdr2_0492	AMP-dependent synthetase and ligase	168.046	0	1.144	17.386	2.753	7.157	2.563	2.292	7.447	76.061	1.666	0.67	12.482	0.0150404	3.52e-07	0.228585	0.00182	0.0361927	5.9e-07	0.0940985	6.43e-05	0.0337027	9.69e-06	0.0301397	1.17e-06	0.0979042	6.69e-06	0.0219089	4.11e-06	0.0088143	1.78e-07	0.164101	1.6e-06	0.415565	0.000457	0.446267	0.0094	2.4292	0.0158	6.78239	0.000715	1.07388	0.796	2.79202	0.00792	0.223779	0.000285	0.726912
Pjdr2_0493	thioesterase superfamily protein	16.301	9.81e-08	0.87	21.232	3.269	8.11	2.576	2.664	6.877	90.772	0.98	0.003	5.889	0.00958214	1.35e-05	0.233903	0.00207	0.0360185	5.86e-05	0.0893499	8.29e-05	0.0283736	0.000281	0.0293447	1.95e-05	0.0757572	9.45e-06	0.010795	6.7e-06	3.11328e-05	0.000532	0.0648791	1.41e-05	0.266034	0.022	0.337713	0.0897	2.61783	0.0135	8.24369	0.00483	1.26944	0.781	3.14905	0.0412	0.142494	0.000414	0.367867
Pjdr2_0494	hypothetical protein	9.945	6.17e-06	274.577	282.654	216.812	456.274	244.357	339.535	277.094	223.647	349.648	143.188	560.056	1.22773	0.149	1.26384	0.427	0.969441	0.791	2.04015	0.00327	1.0926	0.629	1.51817	0.0109	1.23898	0.185	1.56339	0.012	0.640241	0.0677	2.5042	0.00112	1.26643	0.0465	1.12367	0.565	0.619484	0.0991	1.15672	0.634	0.887275	0.65	1.86724	0.0169	1.26184	0.147	1.02978
Pjdr2_0495	hypothetical protein	28.429	6.85e-10	1744.3	1512.25	1379.74	3302.44	1203.56	1934.82	3393.43	990.284	3551.95	1064.07	7068	1.76141	0.00894	1.52708	0.0607	1.39328	0.0508	3.33484	0.000681	1.21536	0.404	1.9538	0.00332	3.42672	0.000735	3.58679	0.000288	1.0745	0.795	7.13735	8.74e-05	1.26422	0.0368	1.44929	0.14	0.457918	0.00332	1.25648	0.285	1.14639	0.69	2.7439	0.00605	1.04671	0.775	1.8358
Pjdr2_0496	hypothetical protein	1.696	0.147	7.011	6.611	10.373	6.865	6.366	6.747	8.369	12.778	5.524	4.75	11.054	0.548684	0.0262	0.517374	0.311	0.811772	0.302	0.537237	0.0233	0.498153	0.202	0.528012	0.0121	0.654967	0.066	0.432269	0.0113	0.371685	0.000618	0.865084	0.503	0.675909	0.0956	1.10144	0.901	0.963028	0.961	1.03858	0.975	1.62956	0.606	1.07846	0.906	0.659986	0.119	0.818674
Pjdr2_0497	winged helix family two component transcriptional regulator	7.011	8.94e-05	13.123	11.097	13.103	11.694	10.382	9.026	6.834	14.684	6.517	3.427	7.166	0.893685	0.335	0.755689	0.416	0.892308	0.412	0.796349	0.0394	0.707052	0.404	0.614694	0.00429	0.465402	0.000698	0.443784	0.00158	0.233405	2.72e-05	0.487986	0.00154	1.00154	1	1.26396	0.664	0.948943	0.882	1.06879	0.918	1.26201	0.762	1.12629	0.797	0.95355	0.793	0.721959
Pjdr2_0498	histidine kinase	13.769	4.21e-07	16.283	10.643	16.702	9.924	14.043	8.317	5.02	16.988	5.414	2.807	6.054	0.958523	0.679	0.626534	0.283	0.983198	0.888	0.584202	0.0032	0.826643	0.549	0.489599	0.00702	0.295506	0.000148	0.318707	9.04e-05	0.16523	3.67e-05	0.35639	3.61e-05	0.974903	0.864	1.15954	0.725	1.07246	0.871	0.757926	0.601	1.18939	0.765	0.706716	0.316	1.07851	0.58	0.650955
Pjdr2_0499	oxidoreductase molybdopterin binding	13.206	6e-07	22.639	18.47	24.073	17.092	19.607	14.57	10.651	25.06	14.018	6.527	15.144	0.903405	0.109	0.737035	0.26	0.96061	0.622	0.682023	0.0047	0.782411	0.32	0.581399	0.000559	0.425033	0.00037	0.559359	0.000479	0.260446	2.52e-05	0.604319	0.000684	0.940449	0.559	1.15464	0.65	1.08066	0.767	0.942004	0.882	1.22776	0.661	0.871693	0.621	1.31604	0.0823	0.96209
Pjdr2_0500	collagen	8.071	3.15e-05	31.339	29.681	31.687	37.786	32.508	31.306	28.269	37.459	31.773	18.06	37.343	0.836603	0.0211	0.792366	0.305	0.845898	0.0182	1.00873	0.931	0.867819	0.277	0.835736	0.0147	0.754663	0.0199	0.848205	0.0621	0.482128	0.000438	0.996888	0.972	0.989011	0.854	0.96403	0.837	0.785506	0.257	0.913055	0.723	0.974741	0.928	1.16238	0.333	1.12395	0.319	1.01492
Pjdr2_0501	hypothetical protein	4.065	0.00319	9.798	9.566	9.096	8.624	7.175	8.167	5.78	14.32	5.876	3.915	4.64	0.684212	0.00165	0.668037	0.458	0.635219	0.00197	0.602232	0.00048	0.501086	0.124	0.570306	0.000964	0.403632	4.28e-05	0.410354	0.000132	0.2734	6.48e-05	0.324054	2.92e-05	1.07713	0.462	1.36546	0.552	1.10927	0.846	1.33318	0.69	1.26768	0.757	1.20185	0.685	1.01665	0.881	0.719533
Pjdr2_0502	XRE family transcriptional regulator	5.839	0.000325	11.51	11.014	9.451	10.09	6.791	7.68	6.994	12.775	7.43	4.466	5.206	0.900938	0.431	0.862167	0.627	0.739827	0.0104	0.789803	0.026	0.531554	0.078	0.60114	0.00364	0.547446	0.00206	0.58158	0.00578	0.349568	0.00016	0.407502	0.000349	1.21777	0.236	1.69491	0.216	1.09162	0.761	1.62197	0.277	1.39182	0.578	1.48584	0.255	1.06235	0.74	0.967463
Pjdr2_0503	hypothetical protein	3.083	0.014	12.126	11.418	10.069	11.013	8.816	9.815	10.482	12.408	9.848	6.696	7.462	0.977225	0.898	0.920174	0.787	0.81146	0.124	0.887559	0.338	0.71046	0.167	0.791025	0.0348	0.844787	0.119	0.793671	0.0756	0.539606	0.00173	0.601383	0.00194	1.20428	0.345	1.37548	0.32	1.03675	0.907	1.29518	0.461	1.14216	0.759	1.24927	0.382	0.939493	0.573	1.00334
Pjdr2_0504	hypothetical protein	6.061	0.000252	1.094	1.737	1.161	1.488	1.591	1.219	1.077	1.152	1.045	0.78	2.063	0.949505	0.734	1.50793	0.0692	1.00835	0.981	1.29197	0.125	1.38172	0.145	1.05875	0.689	0.935334	0.7	0.907744	0.724	0.677375	0.0336	1.79101	0.00561	0.941637	0.787	0.687189	0.0959	1.16716	0.235	1.09134	0.653	0.729781	0.471	0.93504	0.727	0.970503	0.935	0.85737
Pjdr2_0505	rhodanese	25.665	1.73e-09	174.341	137.677	174.858	199.784	168.975	207.256	163.87	156.207	223.271	191.942	276.586	1.11609	0.105	0.881378	0.196	1.1194	0.0329	1.27897	0.00557	1.08174	0.264	1.3268	0.000906	1.04906	0.356	1.42933	0.00101	1.22876	0.14	1.77064	0.000132	0.99704	0.977	1.03175	0.771	0.689133	0.00829	0.814778	0.0656	1.03481	0.759	1.18232	0.0853	1.36249	0.00504	1.07727
Pjdr2_0506	hypothetical protein	2.915	0.0183	146.179	178.553	147.049	160.349	167.449	179.165	222.867	119.131	198.948	195.704	94.47	1.22705	0.492	1.4988	0.292	1.23435	0.471	1.34599	0.309	1.40559	0.293	1.50393	0.183	1.87077	0.0648	1.67	0.106	1.64276	0.0885	0.792997	0.612	0.994088	0.934	0.872979	0.242	1.11353	0.423	1.06631	0.693	0.87817	0.432	0.957601	0.694	0.892678	0.279	1.11042
Pjdr2_0507	chromosome partitioning ATPase	6.879	0.000103	112.302	122.083	109.57	128.287	116.733	151.439	199.769	88.049	191.046	177.82	120.334	1.27545	0.205	1.38654	0.221	1.24442	0.232	1.457	0.0624	1.32578	0.184	1.71994	0.0186	2.26884	0.0055	2.16978	0.00462	2.01956	0.00432	1.36668	0.282	1.02494	0.746	0.962039	0.787	0.951644	0.738	1.04583	0.806	0.938634	0.709	1.09897	0.397	0.956335	0.713	1.26154
Pjdr2_0508	hypothetical protein	0.934	0.524	0.057	0.411	0.793	0.947	0.042	0.842	1.305	0.005	0.081	0.485	0.118	11.6419	0.518	83.2398	0.2	160.632	0.0911	191.837	0.0744	8.58609	0.58	170.581	0.085	264.416	0.0648	16.5069	0.462	98.2673	0.0679	23.8879	0.418	0.0724755	0.41	1.3559	0.966	0.433909	0.0795	9.69473	0.429	18.7084	0.546	22.3428	0.267	0.062428	0.37	0.0967688
Pjdr2_0509	hypothetical protein	24.416	2.71e-09	13.29	7.998	11.868	10.882	12.094	18.416	21.246	3.73	17.459	20.856	4.228	3.56266	0.00247	2.14409	0.0328	3.18164	0.00179	2.91712	0.00301	3.24222	0.00447	4.93701	0.000415	5.6956	0.00042	4.6804	0.000926	5.59108	6.24e-05	1.13337	0.678	1.11976	0.501	1.09883	0.728	0.735005	0.0747	0.661305	0.0625	0.981315	0.963	0.899729	0.59	0.821757	0.294	0.948023
Pjdr2_0510	phytanoyl-CoA dioxygenase	33.687	1.47e-10	6.599	7.146	7.614	11.294	9.846	20.324	9.865	8.419	10.987	7.449	16.014	0.783863	0.0137	0.848821	0.315	0.90442	0.199	1.34153	0.0185	1.16945	0.139	2.41402	0.00012	1.17175	0.0648	1.30504	0.0488	0.884804	0.399	1.90218	0.000199	0.866703	0.034	0.670282	0.0107	0.632728	0.0199	0.725828	0.0652	0.77337	0.149	1.14714	0.245	1.11375	0.353	0.540608
Pjdr2_0511	AraC family transcriptional regulator	20.99	1.06e-08	12.327	11.307	13.884	19.13	16.239	21.112	13.858	11.051	14.976	9.834	17.791	1.1154	0.0841	1.02311	0.843	1.25629	0.0328	1.73101	0.00051	1.46939	0.00283	1.9104	0.00053	1.25394	0.00763	1.35513	0.00354	0.889835	0.401	1.60984	0.000214	0.887847	0.253	0.759087	0.0287	0.59105	0.00473	0.696283	0.0159	0.854975	0.428	1.17804	0.134	1.0807	0.308	0.709347
Pjdr2_0512	NADH:flavin oxidoreductase	16.206	1.04e-07	172.817	138.505	153.148	226.899	161.913	189.494	161.772	123.131	225.607	140.093	209.412	1.40352	0.000375	1.12485	0.326	1.24378	0.00128	1.84274	0.000389	1.31497	0.0252	1.53896	5.02e-05	1.31382	0.0209	1.83225	0.000151	1.13775	0.289	1.70072	9.99e-05	1.12843	0.0368	1.06734	0.609	0.610426	0.00987	0.855426	0.292	0.945867	0.75	1.40136	0.036	1.3946	0.0285	1.19058
Pjdr2_0513	hypothetical protein	72.214	1.2e-13	4.868	3.231	1.711	2.644	2.106	4.649	20.166	2.675	1.52	3.118	3.827	1.81949	0.00257	1.20779	0.329	0.639646	0.0161	0.988259	0.939	0.787324	0.109	1.73763	0.00451	7.53767	2.06e-05	0.56833	0.00251	1.16526	0.353	1.43027	0.0499	2.84452	0.00129	2.31097	0.00251	1.22214	0.229	1.53405	0.0354	0.812431	0.41	1.25521	0.12	0.0753987	1.55e-05	0.327072
Pjdr2_0514	hypothetical protein	15.862	1.25e-07	2.089	2.415	1.326	1.34	1.714	1.612	4.676	2.349	0.826	1.783	1.866	0.889342	0.372	1.02835	0.852	0.564431	0.00326	0.570414	0.0143	0.729871	0.122	0.686487	0.0151	1.9908	0.00162	0.351843	0.00264	0.759154	0.119	0.794338	0.0779	1.57564	0.0249	1.21849	0.408	1.80282	0.0164	1.40895	0.105	0.77333	0.468	0.781526	0.321	0.176735	0.00102	0.512527
Pjdr2_0515	hypothetical protein	31.11	3.01e-10	3.124	4.029	2.505	2.874	3.194	2.849	8.595	2.704	2.137	3.292	4.72	1.15503	0.2	1.48985	0.0462	0.926327	0.422	1.06262	0.54	1.18089	0.194	1.0534	0.777	3.17807	6.27e-05	0.790137	0.0673	1.21715	0.127	1.74529	0.00117	1.2469	0.0467	0.978101	0.89	1.40205	0.0311	1.26162	0.135	0.784428	0.228	0.899841	0.351	0.248622	8.53e-05	0.750082
Pjdr2_0516	cell wall biogenesis glycosyltransferase-like protein	266.392	0	2.023	13.053	4.476	8.363	4.574	4.845	9.538	37.147	4.78	2.705	45.392	0.054463	1.85e-06	0.351399	0.00315	0.120489	9.76e-07	0.225128	1.05e-05	0.123143	2.45e-05	0.130429	9.36e-07	0.256757	6.74e-06	0.12869	1.06e-05	0.0728178	3.84e-07	1.22198	0.00709	0.452015	0.000957	0.442276	0.00704	1.56088	0.0316	2.85359	0.0031	0.978455	0.934	1.82819	0.0056	0.501211	0.00126	0.986665
Pjdr2_0517	chitinase	236.263	0	3.692	15.524	6.019	11.385	6.231	6.487	13.075	44.296	7.272	4.143	64.855	0.0833492	1.1e-06	0.350463	0.00138	0.135887	7.15e-06	0.257025	1.88e-05	0.140664	1.26e-05	0.146447	8.78e-06	0.295174	1.07e-05	0.164165	1.26e-05	0.0935238	1.09e-06	1.46414	0.00161	0.61337	0.00715	0.592543	0.0075	1.36354	0.0482	2.4915	0.0016	0.966045	0.886	1.82723	0.00275	0.556164	0.00175	1.12099
Pjdr2_0518	hypothetical protein	15.299	1.71e-07	4.179	6.641	4.865	5.115	4.29	4.332	5.824	8.893	5.039	3.706	4.344	0.469976	0.000211	0.746766	0.127	0.547095	0.000666	0.575136	0.00106	0.482472	0.00195	0.487106	4.96e-05	0.654951	0.000841	0.566645	0.00108	0.41673	0.000113	0.488536	0.000161	0.859039	0.182	0.9741	0.898	1.29842	0.139	1.54779	0.0578	1.13394	0.628	1.19206	0.264	0.865171	0.158	1.16329
Pjdr2_0519	extracellular solute-binding protein	70.498	1.51e-13	2.734	6.38	2.78	3.745	3.038	4.281	5.351	10.611	3.961	2.924	3.751	0.257627	1.72e-05	0.60123	0.00693	0.262025	2.38e-05	0.352933	6.56e-05	0.286302	0.000161	0.403431	4.52e-05	0.504261	0.000261	0.373323	6.28e-05	0.275568	1.69e-05	0.353468	8.54e-05	0.983217	0.864	0.899845	0.457	1.70352	0.00363	2.09999	0.00261	0.915205	0.688	1.23273	0.132	0.740338	0.0113	0.925372
Pjdr2_0520	binding-protein-dependent transport system inner membrane protein	10.56	3.82e-06	0.366	1.205	0.462	0.479	0.576	0.459	0.987	2.171	0.354	0.392	0.403	0.168704	7.38e-05	0.555335	0.0232	0.212767	0.000441	0.220511	0.000277	0.265319	0.00036	0.21151	0.00073	0.454612	0.00675	0.163294	0.00998	0.180367	7.52e-05	0.185447	8.22e-05	0.792908	0.212	0.635855	0.0069	2.5184	0.00197	2.09309	0.000841	0.801928	0.479	0.831119	0.204	0.359194	0.105	0.772041
Pjdr2_0521	binding-protein-dependent transport system inner membrane protein	13.102	6.41e-07	0.64	1.354	0.711	0.557	0.787	1.031	1.185	1.939	0.461	0.607	0.527	0.329861	0.000306	0.698244	0.107	0.366473	0.000256	0.287166	0.00109	0.405946	0.0049	0.531547	0.00165	0.611189	0.00883	0.237534	8.2e-05	0.313132	0.000103	0.271948	0.00529	0.900099	0.242	0.812574	0.363	2.4315	0.00871	1.72004	0.0447	0.902761	0.742	0.707399	0.208	0.388643	0.000454	0.446873
Pjdr2_0522	GntR family transcriptional regulator	1.89	0.105	27.521	20.764	31.917	21.725	26.688	26.395	28.558	22.647	24.23	23.033	30.034	1.21522	0.108	0.91687	0.662	1.40937	0.00717	0.959315	0.636	1.17844	0.501	1.16549	0.0795	1.26101	0.0951	1.06993	0.45	1.01706	0.926	1.32621	0.0883	0.862242	0.202	1.03121	0.937	0.955755	0.8	0.778038	0.405	1.19596	0.681	0.814056	0.415	0.84847	0.226	0.918003
Pjdr2_0523	glucose-methanol-choline oxidoreductase	23.864	3.33e-09	5.297	10.867	5.251	5.459	4.577	17.605	7.513	35.282	3.886	2.675	1.939	0.150129	1.34e-05	0.308011	0.0434	0.14883	3.85e-06	0.154727	8.68e-06	0.129735	0.00219	0.498986	0.00016	0.21294	3.28e-05	0.110126	9.44e-05	0.0758076	4.28e-07	0.054964	3.42e-06	1.00873	0.96	1.1572	0.784	1.99067	0.118	2.37415	0.163	1.14718	0.853	1.19264	0.669	0.517171	0.0298	0.2207
Pjdr2_0524	hypothetical protein	61.228	5.69e-13	8.184	31.781	7.947	11.493	9.459	40.615	20.757	71.898	11.08	7.595	4.425	0.113826	3.71e-05	0.442028	0.00409	0.110536	6.82e-06	0.159844	9.33e-06	0.131563	3.63e-05	0.564898	0.000331	0.288698	2.04e-05	0.154109	0.000895	0.105636	9.55e-07	0.0615521	2.54e-06	1.02977	0.896	0.865184	0.532	2.76537	0.00133	3.35982	0.00113	0.840174	0.517	1.21496	0.174	0.533809	0.0842	0.272809
Pjdr2_0525	ECF subfamily RNA polymerase sigma-24 subunit	85.505	2.41e-14	10.172	35.108	10.303	17.279	15.364	40.791	24.082	85.113	12.88	9.575	7.53	0.11951	8.81e-06	0.412488	0.000656	0.121052	1.82e-06	0.203017	1.21e-05	0.180516	1.68e-05	0.47926	8.6e-05	0.282942	4.36e-05	0.151324	0.00029	0.112497	1.75e-06	0.0884749	4.43e-06	0.987267	0.921	0.662046	0.0243	2.03179	0.00114	2.28505	0.000455	0.670585	0.0404	1.12465	0.218	0.534824	0.0447	0.315745
Pjdr2_0526	AraC family transcriptional regulator	59.877	6.98e-13	8.24	24.77	8.9	12.585	13.495	26.562	19.821	54.927	12.782	10.179	7.772	0.150011	6.97e-06	0.45096	0.0013	0.162029	1.18e-06	0.229123	8.88e-06	0.245698	0.000192	0.483589	1.77e-05	0.360859	8.07e-05	0.232706	0.000332	0.185318	2.05e-06	0.141493	8.21e-06	0.92583	0.444	0.610552	0.0448	1.9682	0.00206	1.83543	0.0131	0.659464	0.19	0.932538	0.671	0.644866	0.077	0.481206
Pjdr2_0527	phytanoyl-CoA dioxygenase	14.066	3.51e-07	2.032	3.201	2.216	2.715	2.819	4.925	2.929	8.102	1.681	1.304	1.924	0.250827	6.82e-05	0.39514	0.0136	0.273514	8.46e-05	0.335069	0.000171	0.347921	0.0112	0.607942	0.00128	0.361495	0.000218	0.207472	0.000812	0.160976	1.88e-05	0.237457	7.23e-05	0.917053	0.516	0.720931	0.373	1.17928	0.467	1.13572	0.757	0.786139	0.662	0.96306	0.92	0.573927	0.0714	0.341269
Pjdr2_0528	amidase	21.557	8.34e-09	1.568	2.143	2.265	1.176	2.79	1.073	0.801	2.527	0.913	2.295	1.296	0.620364	0.0161	0.848033	0.3	0.896163	0.249	0.465459	0.00159	1.10389	0.474	0.424437	0.00238	0.317037	0.000105	0.361095	0.000256	0.908098	0.589	0.512589	0.00217	0.692244	0.0461	0.561981	0.0311	1.82193	0.00971	0.768224	0.119	0.811825	0.346	0.421655	0.00353	1.13897	0.261	0.850761
Pjdr2_0530	hypothetical protein	3.398	0.00854	1.068	2.185	1.975	1.122	2.421	1.473	1.745	3.052	1.322	2.203	1.81	0.349832	0.014	0.715887	0.274	0.647021	0.0107	0.367482	0.000654	0.793128	0.344	0.482438	0.0224	0.571819	0.00479	0.433096	0.000583	0.721875	0.255	0.5931	0.0361	0.540681	0.119	0.441079	0.108	1.94809	0.036	0.902612	0.786	0.815784	0.625	0.463332	0.0209	0.7574	0.0351	0.897723
Pjdr2_0531	ECF subfamily RNA polymerase sigma-24 subunit	9.155	1.2e-05	11.52	8.46	8.7	9.627	7.609	12.385	8.122	10.317	9.499	5.841	10.2	1.11662	0.299	0.820015	0.204	0.843282	0.0957	0.933153	0.431	0.737542	0.0842	1.20049	0.11	0.787322	0.0289	0.920748	0.523	0.566127	0.00194	0.988658	0.924	1.32414	0.0361	1.51398	0.0652	0.878757	0.285	1.11182	0.572	1.14337	0.625	1.26522	0.156	1.16947	0.243	0.766975
Pjdr2_0532	hypothetical protein	7.038	8.7e-05	24.141	22.803	21.256	18.277	14.831	20.34	19.472	23.702	16.483	9.79	18.844	1.01853	0.896	0.962086	0.902	0.896818	0.306	0.771145	0.0326	0.625723	0.0691	0.858175	0.152	0.821557	0.242	0.69545	0.00958	0.413034	0.000236	0.795061	0.0679	1.13572	0.265	1.62777	0.106	1.24761	0.317	1.53756	0.189	1.43325	0.38	1.23241	0.352	0.846502	0.298	0.810382
Pjdr2_0533	metallophosphoesterase	5.563	0.00045	138.991	178.505	136.298	124.005	104.437	162.987	114.774	233.085	120.363	72.626	177.885	0.596309	0.0104	0.765837	0.396	0.584759	0.00792	0.532016	0.00331	0.448063	0.061	0.699262	0.0285	0.492414	0.00204	0.516393	0.00567	0.311588	0.00022	0.763178	0.105	1.01975	0.86	1.33086	0.515	1.4395	0.169	1.70922	0.248	1.30508	0.681	1.18737	0.651	1.0487	0.699	0.738482
Pjdr2_0534	AraC family transcriptional regulator	6.514	0.000152	160.45	245.436	184.837	181.788	147.634	193.727	208.325	291.233	195.89	111.969	269.889	0.550934	0.00129	0.842747	0.558	0.63467	0.00415	0.624202	0.00304	0.506928	0.0339	0.665195	0.0044	0.715321	0.0239	0.672621	0.0157	0.384466	0.000337	0.926711	0.44	0.868064	0.0902	1.08681	0.809	1.35012	0.24	1.66246	0.184	1.25199	0.627	1.23134	0.431	0.940306	0.647	1.01116
Pjdr2_0535	methyl-accepting chemotaxis sensory transducer	18.605	3.08e-08	20.361	27.422	18.296	31.625	21.07	20.068	19.959	39.566	20.286	13.394	18.75	0.514604	3.45e-05	0.693066	0.0558	0.462425	2.22e-05	0.799291	0.0178	0.532539	0.000228	0.507209	6.41e-05	0.504455	0.00134	0.512702	7.52e-05	0.338517	0.000228	0.473895	3.31e-05	1.11284	0.0853	0.966322	0.705	0.867101	0.362	1.30144	0.117	0.868341	0.309	1.50091	0.00861	1.01635	0.925	1.01083
Pjdr2_0536	hypothetical protein	7.675	4.59e-05	18.464	28.639	14.351	25.9	17.45	11.842	25.251	30.567	23.351	17.311	19.577	0.60405	0.00403	0.936917	0.654	0.469475	0.000577	0.847319	0.172	0.570878	0.00566	0.387392	0.000306	0.826079	0.17	0.763909	0.031	0.566315	0.0158	0.640444	0.134	1.28665	0.0235	1.05811	0.679	1.10574	0.372	1.64118	0.00771	0.822373	0.32	1.48424	0.018	0.92474	0.489	1.97193
Pjdr2_0537	S-layer protein	22.608	5.43e-09	3.949	6.459	4.437	3.653	4.215	3.943	3.848	5.98	3.473	2.475	4.839	0.660347	0.00451	1.08012	0.509	0.741969	0.00597	0.610967	0.00426	0.70494	0.0264	0.659397	0.00462	0.643581	0.00137	0.580857	0.0013	0.413843	0.00022	0.809205	0.026	0.889993	0.165	0.936743	0.683	1.76788	0.00566	1.53221	0.0183	1.05253	0.786	0.866693	0.352	0.902539	0.218	0.880891
Pjdr2_0538	LuxR family transcriptional regulator	224.702	0	12.09	61.247	12.006	25.238	12.157	11.015	19.873	54.126	21.737	6.832	113.492	0.223362	6.97e-06	1.13157	0.225	0.221813	3.03e-06	0.466272	0.000353	0.224604	2.73e-05	0.203511	3.5e-06	0.367165	5.53e-05	0.401604	9.54e-05	0.126231	3.87e-06	2.0968	2.08e-05	1.00698	0.947	0.994467	0.98	2.42684	0.00158	5.03805	8.99e-05	0.987572	0.957	2.07597	0.00294	1.09379	0.418	1.97337
Pjdr2_0539	glycosyl transferase family protein	16.828	7.41e-08	1314.15	1264.91	1226.91	549.134	1270.88	557.623	474.331	1220.45	960.749	716.531	389.987	1.07677	0.246	1.03643	0.724	1.00529	0.944	0.449944	0.0495	1.04132	0.645	0.4569	3.49e-05	0.388653	3.29e-05	0.787209	0.0582	0.587104	0.00397	0.319544	1.39e-05	1.07111	0.207	1.03404	0.741	2.30347	0.0579	0.995303	0.976	0.965396	0.795	0.432088	0.0663	2.02548	0.00229	1.72294
Pjdr2_0540	DeoR family transcriptional regulator	24.534	2.6e-09	53.285	38.822	48.276	58.265	50.557	47.498	34.995	32.197	47.615	29.723	70.339	1.65497	0.00036	1.20578	0.063	1.4994	0.000545	1.80963	0.000156	1.57024	0.00325	1.47521	0.00018	1.08689	0.231	1.47885	0.000645	0.923169	0.628	2.18465	1.92e-05	1.10376	0.21	1.05396	0.688	0.666312	0.00496	0.767896	0.0476	0.954886	0.786	1.15246	0.208	1.36062	0.0115	1.00247
Pjdr2_0541	small multidrug resistance protein	2.823	0.0213	2.005	2.149	1.975	3.123	1.964	2.704	3.244	2.149	1.827	1.607	2.703	0.933036	0.579	0.999941	1	0.919308	0.372	1.45354	0.0258	0.91384	0.724	1.25842	0.0747	1.50976	0.00222	0.850214	0.237	0.747688	0.176	1.25812	0.0559	1.01493	0.938	1.02101	0.966	0.687936	0.24	1.09422	0.838	1.00598	1	1.59058	0.127	0.563144	0.00852	0.675619
Pjdr2_0542	metallophosphoesterase	15.042	1.98e-07	2.892	3.305	3.721	5.879	2.755	4.276	5.278	3.361	4.011	2.653	5.911	0.860647	0.158	0.983299	0.911	1.1073	0.222	1.74921	0.00101	0.819755	0.246	1.27236	0.0154	1.57053	0.000546	1.19355	0.103	0.789286	0.0629	1.75886	0.00139	0.777245	0.0939	1.04988	0.856	0.562138	0.00668	1.1995	0.377	1.35077	0.381	2.13382	0.00903	0.759967	0.0467	0.93806
Pjdr2_0543	hypothetical protein	183.032	0	1.93	2.552	2.116	3.446	2.563	5.101	8.231	4.436	2.393	34.029	226.474	0.435113	0.00888	0.575296	0.0495	0.476965	0.00683	0.776698	0.124	0.577658	0.0401	1.14969	0.327	1.85533	0.00714	0.539475	0.00863	7.67047	7.25e-06	51.0489	8.54e-06	0.912254	0.727	0.753237	0.351	0.740694	0.0861	0.995911	0.999	0.825687	0.624	1.34456	0.152	0.29077	0.000455	0.469236
Pjdr2_0544	hypothetical protein	123.335	1.15e-15	0.845	2.271	1.71	1.988	1.522	4.857	6.391	5.041	0.966	30.082	237.121	0.167576	0.000203	0.450577	0.0347	0.339136	0.000138	0.394409	0.013	0.301931	0.000827	0.963553	0.72	1.26789	0.0518	0.191554	0.00207	5.96766	7.11e-06	47.0393	1.14e-06	0.494126	0.0158	0.555014	0.0658	1.14241	0.73	1.49232	0.189	1.12322	0.672	1.30629	0.426	0.151081	0.00299	0.1988
Pjdr2_0545	hypothetical protein	23.199	4.29e-09	7.006	18.208	11.644	7.821	9.307	11.758	8.121	62.237	7.575	4.975	10.534	0.112571	2.45e-05	0.292553	0.0455	0.18709	1.14e-05	0.125666	2.27e-05	0.14955	0.000207	0.18892	1.44e-05	0.130485	9.04e-06	0.121717	1.78e-05	0.0799307	1.93e-06	0.169257	9.84e-06	0.601693	0.0113	0.752733	0.273	2.32802	0.08	1.95623	0.188	1.25103	0.5	0.840296	0.404	0.932806	0.474	0.644277
Pjdr2_0546	GntR family transcriptional regulator	6.432	0.000166	5.314	8.439	7.066	8.784	7.222	9.69	8.809	7.541	7.561	7.144	8.71	0.704683	0.00902	1.11913	0.348	0.937027	0.42	1.16487	0.167	0.957807	0.682	1.28506	0.0173	1.16818	0.078	1.00268	0.996	0.947452	0.742	1.15506	0.157	0.752041	0.018	0.735725	0.04	0.960734	0.745	1.16843	0.173	0.978305	0.899	1.21619	0.132	0.858326	0.257	0.780258
Pjdr2_0547	AraC family transcriptional regulator	14.152	3.33e-07	11.679	15.549	13.939	17.494	14.112	18.445	15.954	15.538	13.832	12.789	18.465	0.751637	0.00852	1.00068	1	0.897098	0.102	1.12584	0.0566	0.908181	0.195	1.18704	0.00429	1.02672	0.682	0.890212	0.0796	0.823082	0.0967	1.18837	0.00832	0.837854	0.112	0.827629	0.137	0.888834	0.296	1.10185	0.433	0.987797	0.953	1.23966	0.0449	0.867043	0.123	0.749944
Pjdr2_0548	sulfatase	35.75	8.5e-11	11.649	14.729	12	23.442	12.693	18.879	19.391	14.97	19.187	10.652	27.314	0.77817	0.00172	0.983893	0.886	0.801562	0.00302	1.56589	0.000801	0.847867	0.043	1.2611	0.000891	1.29528	0.00943	1.28166	0.0385	0.711551	0.0296	1.82452	5.66e-05	0.970818	0.622	0.917798	0.351	0.628328	0.00679	1.16043	0.191	0.945387	0.676	1.84686	0.00217	0.989485	0.954	1.01631
Pjdr2_0549	mechanosensitive ion channel protein MscS	12.743	8.1e-07	16.371	18.616	19.346	21.244	23.638	13.48	24.796	12.881	21.782	32.5	25.227	1.271	0.0091	1.44525	0.0708	1.50193	0.000212	1.64931	0.000567	1.83516	0.0235	1.04654	0.324	1.92506	7.39e-05	1.69105	0.000471	2.52318	0.000157	1.9585	2.76e-05	0.846243	0.0595	0.692585	0.182	0.876278	0.426	0.787536	0.386	0.818423	0.606	0.898729	0.652	0.878439	0.16	1.61585
Pjdr2_0550	N-acetyltransferase GCN5	11.492	1.92e-06	2.358	1.47	3.831	0.505	2.766	0.437	0.543	2.95	0.347	0.667	0.615	0.799256	0.256	0.498324	0.24	1.29863	0.134	0.171335	0.000442	0.937518	0.886	0.148107	0.000123	0.183936	0.000169	0.117644	0.00278	0.22611	0.00014	0.20839	0.00116	0.615462	0.105	0.852524	0.792	2.90849	0.0807	0.531536	0.357	1.38518	0.679	0.182754	0.013	0.639591	0.381	0.794316
Pjdr2_0551	mandelate racemase/muconate lactonizing protein	21.205	9.65e-09	42.828	44.991	50.942	44.743	55.85	54.624	40.301	83.587	39.647	50.288	49.58	0.512377	0.000108	0.538258	0.00221	0.609455	7.78e-05	0.535286	9.68e-05	0.66817	0.0126	0.653501	5.93e-05	0.482146	2.38e-05	0.474315	5.32e-05	0.601623	0.00341	0.593161	5.26e-05	0.840713	0.0525	0.766836	0.12	1.00555	0.972	0.80557	0.168	0.912126	0.675	0.801123	0.128	0.983758	0.823	0.725807
Pjdr2_0552	alpha/beta hydrolase	12.933	7.14e-07	7.966	14.684	8.112	12.357	8.823	11.903	14.322	15.101	10.117	8.034	13.368	0.527499	0.000574	0.972347	0.819	0.5372	0.000295	0.818285	0.0163	0.584262	0.00243	0.788223	0.0114	0.948374	0.717	0.669945	0.00949	0.531981	0.00185	0.885237	0.095	0.981942	0.891	0.902847	0.5	1.18827	0.134	1.66423	0.00981	0.91945	0.679	1.40054	0.0231	0.706414	0.0998	0.849943
Pjdr2_0553	HxlR family transcriptional regulator	27.569	9.08e-10	12.063	25.227	12.791	18.846	12.278	15.459	26.8	20.057	19.54	13.061	23.667	0.601416	0.000268	1.25778	0.0605	0.637718	0.00039	0.939622	0.344	0.612137	0.00173	0.770772	0.0148	1.33618	0.0476	0.974234	0.702	0.651176	0.0102	1.17997	0.0605	0.943076	0.338	0.982487	0.887	1.3386	0.0223	2.05473	0.00138	1.04179	0.781	1.53499	0.00681	0.729117	0.0619	1.26397
Pjdr2_0554	hypothetical protein	27.217	1.03e-09	21.061	21.515	25.089	28.659	28.993	23.284	24.049	20.096	23.93	16.544	52.694	1.04806	0.603	1.07062	0.595	1.24845	0.0195	1.42613	0.00645	1.44274	0.00794	1.15864	0.0849	1.1967	0.0957	1.19079	0.146	0.823261	0.187	2.62213	6.54e-05	0.839484	0.053	0.726434	0.0282	0.750716	0.0377	0.742072	0.0346	0.865334	0.292	0.988486	0.922	0.995061	0.985	1.02775
Pjdr2_0555	DinB family protein	13.013	6.79e-07	4.251	5.288	5.521	6.21	5.093	6.635	6.523	6.575	4.446	3.308	8.774	0.646477	0.0149	0.80422	0.191	0.839601	0.0241	0.944415	0.398	0.774501	0.0404	1.00909	0.872	0.992036	0.942	0.67615	0.00431	0.503093	0.000706	1.33434	0.0159	0.769981	0.136	0.834701	0.376	0.851554	0.29	1.03837	0.847	1.08405	0.686	1.21938	0.137	0.681578	0.0266	0.670062
Pjdr2_0556	alcohol dehydrogenase zinc-binding domain-containing protein	53.123	2.16e-12	5.811	13.507	6.296	15.458	7.511	13.883	15.389	13.069	13.459	9.24	34.868	0.444664	0.000144	1.03353	0.878	0.481735	1.62e-05	1.18279	0.0391	0.574752	0.0197	1.06231	0.137	1.17752	0.0171	1.02986	0.581	0.707049	0.011	2.66801	7.19e-06	0.923048	0.374	0.773663	0.287	0.873805	0.448	1.79822	0.0518	0.838162	0.599	2.05792	0.0124	0.874602	0.0774	0.96946
Pjdr2_0557	urea ABC transporter urea binding protein	33.326	1.62e-10	0.829	3.772	1.671	2.062	1.574	1.933	1.951	2.887	1.824	0.942	8.875	0.287071	0.000151	1.30626	0.221	0.578679	0.000705	0.714221	0.041	0.545059	0.0527	0.669413	0.00224	0.675883	0.014	0.631571	0.00213	0.326207	0.000201	3.07367	4.09e-05	0.496079	0.00519	0.526679	0.0984	1.82893	0.0285	2.39655	0.0333	1.06168	0.922	1.31036	0.384	0.934439	0.614	0.94347
Pjdr2_0558	urea ABC transporter permease UrtB	5.566	0.000448	0.267	0.952	0.35	0.299	0.47	0.348	0.429	0.806	0.334	0.203	0.828	0.331625	0.0307	1.18148	0.709	0.434718	0.0299	0.370565	0.0689	0.583443	0.0725	0.431775	0.0153	0.532523	0.0538	0.414429	0.0106	0.251768	0.000557	1.02849	0.932	0.762852	0.561	0.568393	0.21	3.18832	0.0617	2.02501	0.0564	0.74509	0.48	0.635135	0.356	0.778236	0.204	0.959826
Pjdr2_0559	urea ABC transporter permease UrtC	3.936	0.00383	0.33	0.891	0.484	0.32	0.44	0.416	0.364	0.937	0.215	0.107	0.373	0.352405	0.00456	0.950853	0.92	0.516786	0.000863	0.341111	0.0308	0.469173	0.0729	0.444471	0.0244	0.388776	0.0118	0.229015	0.00924	0.114591	0.00118	0.397789	0.00918	0.681916	0.189	0.751118	0.605	2.78751	0.0972	2.02666	0.211	1.10148	0.905	0.727048	0.599	0.589069	0.326	0.515254
Pjdr2_0560	urea ABC transporter ATP-binding protein UrtD	2.899	0.0188	0.343	0.912	0.55	0.397	0.411	0.525	0.25	0.941	0.27	0.098	0.332	0.364219	0.0031	0.968467	0.973	0.584346	0.0122	0.421534	0.0894	0.436765	0.234	0.557516	0.018	0.266017	0.00763	0.28716	0.000338	0.104238	0.00685	0.352687	9.94e-05	0.623294	0.11	0.833902	0.856	2.29748	0.245	2.21736	0.378	1.33789	0.819	0.965127	0.98	1.07948	0.865	0.51507
Pjdr2_0561	urea ABC transporter ATP-binding protein UrtE	1.937	0.0965	1.831	2.196	1.886	1.419	1.806	1.509	1.342	2.184	1.077	1.716	1.64	0.838382	0.195	1.00546	1	0.863523	0.358	0.649559	0.00156	0.82691	0.457	0.690945	0.0767	0.614439	0.00647	0.493153	0.0329	0.785593	0.0757	0.750758	0.00972	0.970885	0.919	1.01387	0.984	1.54791	0.119	1.21593	0.619	1.04428	0.953	0.785526	0.381	0.802607	0.499	0.713737
Pjdr2_0562	ATP-binding protein	16.61	8.3e-08	9.433	12.602	10.846	9.701	13.632	10.274	11.98	8.865	15.429	25.867	15.711	1.06406	0.697	1.42143	0.0991	1.22343	0.181	1.09427	0.58	1.53769	0.0664	1.15894	0.339	1.35131	0.0766	1.74031	0.012	2.91778	0.000358	1.77211	0.00825	0.869736	0.119	0.691987	0.0909	1.29898	0.06	0.924392	0.655	0.795628	0.406	0.711629	0.0892	1.28788	0.0564	1.50165
Pjdr2_0563	binding-protein-dependent transport system inner membrane protein	12.404	1.02e-06	2.043	4.055	2.71	3.193	3.171	2.087	4.225	1.712	2.054	1.711	3.001	1.19309	0.129	2.36864	0.00613	1.58322	0.00163	1.86485	0.00407	1.85251	0.000253	1.21884	0.0121	2.46811	2.59e-05	1.1999	0.103	0.999478	1	1.75273	0.000485	0.753587	0.093	0.644038	0.0289	1.27015	0.285	1.27861	0.194	0.85463	0.397	1.00666	0.981	0.486163	0.0024	0.984463
Pjdr2_0564	binding-protein-dependent transport system inner membrane protein	3.824	0.00451	0.551	1.368	0.971	0.322	0.628	0.568	0.93	0.598	0.649	0.608	0.89	0.921584	0.482	2.28902	0.0686	1.62534	0.0253	0.53934	0.141	1.05147	0.758	0.94986	0.813	1.55632	0.0116	1.08543	0.652	1.01751	0.951	1.49	0.147	0.567011	0.0225	0.876475	0.405	4.24411	0.0279	2.17698	0.062	1.54578	0.258	0.512941	0.162	0.697432	0.096	1.14272
Pjdr2_0565	extracellular solute-binding protein	28.548	6.58e-10	0.768	3.625	1.307	0.877	0.88	1.256	3.059	0.893	0.823	0.69	1.986	0.859901	0.255	4.06057	0.000915	1.46369	0.00316	0.981999	0.9	0.98539	0.919	1.40752	0.016	3.42699	1.18e-05	0.921434	0.621	0.772411	0.163	2.22483	0.000424	0.587489	0.022	0.872651	0.538	4.13501	0.00158	4.12078	0.00088	1.48539	0.195	0.996559	0.999	0.268876	0.00128	0.654649
Pjdr2_0566	hypothetical protein	2.03	0.082	1.147	1.302	1.263	1.038	1.185	1.05	0.987	1.03	0.987	0.811	1.06	1.11326	0.412	1.26442	0.311	1.22569	0.0301	1.00808	0.946	1.14995	0.441	1.01964	0.899	0.957818	0.606	0.957752	0.656	0.787342	0.112	1.02931	0.725	0.908271	0.483	0.968092	0.917	1.25428	0.281	1.09954	0.743	1.06586	0.843	0.876633	0.503	0.999931	1	0.9393
Pjdr2_0567	LacI family transcriptional regulator	5.924	0.000294	51.569	39.041	48.629	39.674	35.069	54.814	29.887	55.82	30.839	19.089	29.1	0.923846	0.33	0.699416	0.312	0.871174	0.106	0.710742	0.00471	0.628243	0.172	0.981974	0.831	0.535421	0.000976	0.552471	0.000819	0.341972	0.000536	0.52132	0.000606	1.06046	0.406	1.47052	0.33	0.984064	0.973	1.11329	0.837	1.38668	0.581	1.13132	0.724	1.03184	0.783	0.562613
Pjdr2_0568	hypothetical protein	2.059	0.078	49.374	56.143	51.74	49.248	51.066	39.586	55.1	39.72	50.142	55.706	46.994	1.24306	0.261	1.41348	0.166	1.30261	0.169	1.23988	0.248	1.28564	0.236	0.996633	0.999	1.3872	0.173	1.26239	0.238	1.40248	0.115	1.18313	0.397	0.954278	0.454	0.966874	0.794	1.14002	0.176	1.09944	0.413	1.0132	0.947	0.964403	0.73	0.910027	0.601	1.26666
Pjdr2_0569	hypothetical protein	169.037	0	2.633	19.299	5.103	12.091	4.927	5.739	14.637	38.146	8.456	3.502	83.951	0.0690332	5.77e-06	0.505929	0.005	0.133764	8.84e-06	0.316981	8.51e-05	0.129161	1.06e-05	0.150455	7.87e-06	0.383723	0.000922	0.221689	3.44e-05	0.091814	1.5e-06	2.2008	2.99e-05	0.51608	0.00893	0.534473	0.0119	1.59609	0.0174	3.91704	0.000311	1.03564	0.888	2.45415	0.00134	0.577731	0.0265	1.47345
Pjdr2_0570	procollagen-proline dioxygenase	77.101	6.42e-14	25.081	86.596	26.525	31.282	21.959	40.127	34.524	81.417	37.249	18.178	121.559	0.308059	0.000116	1.06361	0.637	0.325789	6.45e-05	0.384215	7.69e-05	0.269709	0.000253	0.492854	0.000319	0.424044	0.000169	0.457505	0.000187	0.223275	3.47e-05	1.49305	0.00176	0.945577	0.682	1.14219	0.498	2.76826	0.0009	3.94354	0.000544	1.20793	0.49	1.42455	0.0441	1.07891	0.419	0.928278
Pjdr2_0571	hypothetical protein	158.649	0	4.291	47.659	5.15	11.39	5.004	8.994	38.341	11.64	9.461	4.836	34.369	0.368644	7.13e-05	4.0946	0.000144	0.442421	0.000492	0.978531	0.776	0.429897	0.000712	0.772695	0.00358	3.29404	1.91e-05	0.812803	0.0224	0.415502	0.00118	2.95279	1.45e-05	0.833242	0.212	0.857515	0.341	4.18444	0.000305	9.5246	5.46e-05	1.02913	0.932	2.2762	0.0022	0.246749	5.92e-05	1.05191
Pjdr2_0572	ABC transporter	31.915	2.38e-10	44.34	34.822	50.732	48.84	49.558	42.056	40.988	23.208	44.868	47.205	63.379	1.91056	5.45e-05	1.50045	0.00794	2.18598	4.83e-05	2.10446	9.58e-05	2.1354	0.000558	1.81212	0.000107	1.76613	0.000409	1.93329	0.000188	2.03399	0.000428	2.73094	2.79e-05	0.874006	0.074	0.894708	0.368	0.712987	0.0134	0.702654	0.0271	1.02369	0.923	0.985508	0.918	1.09464	0.352	1.06687
Pjdr2_0573	Flavodoxin-like protein	4.209	0.0026	6.088	6.798	7.366	6.72	9.542	7.183	8.153	6.428	7.055	8.125	7.221	0.947094	0.687	1.05752	0.793	1.14589	0.225	1.04536	0.724	1.48431	0.0176	1.11732	0.323	1.26826	0.079	1.09739	0.415	1.26394	0.132	1.12332	0.303	0.826515	0.0852	0.638071	0.0169	1.01164	0.956	0.712469	0.063	0.772001	0.0817	0.704275	0.0143	0.86527	0.124	0.982156
Pjdr2_0574	MarR family transcriptional regulator	6.967	9.36e-05	3.915	3.651	4.673	3.909	5.723	4.816	4.674	3.785	4.038	4.76	3.232	1.03438	0.743	0.964657	0.824	1.23466	0.0615	1.03283	0.726	1.51211	0.00944	1.27236	0.0312	1.23484	0.0569	1.06695	0.517	1.25766	0.107	0.853943	0.157	0.837785	0.138	0.684063	0.0309	0.933997	0.596	0.637953	0.0183	0.816514	0.338	0.683035	0.0134	0.864041	0.187	0.838563
Pjdr2_0575	hypothetical protein	3.162	0.0124	41.318	24.233	46.99	32.079	41.569	44.316	28.916	31.127	28.44	37.948	27.427	1.32741	0.042	0.778532	0.45	1.50963	0.0177	1.0306	0.812	1.33548	0.359	1.42372	0.0165	0.928982	0.545	0.913667	0.467	1.21913	0.226	0.881142	0.249	0.879291	0.281	0.993953	1	0.755414	0.334	0.582959	0.223	1.1304	0.832	0.771707	0.418	0.983514	0.898	0.641744
Pjdr2_0576	hypothetical protein	13.256	5.81e-07	36.533	23.279	49.36	21.221	39.158	20.271	14.491	29.167	14.956	15.696	9.746	1.25254	0.0167	0.798128	0.466	1.69231	0.00207	0.727559	0.00247	1.34254	0.383	0.694996	0.00832	0.496813	9.82e-05	0.512764	0.000551	0.538136	0.00532	0.33415	2e-05	0.740139	0.0516	0.932964	0.89	1.09699	0.754	0.59449	0.268	1.26052	0.713	0.541927	0.113	1.03211	0.782	0.737794
Pjdr2_0577	hypothetical protein	50.971	3.17e-12	56.464	34.566	73.093	42.502	68.077	38.175	23.262	38.865	27.874	28.586	13.338	1.45285	0.000655	0.889398	0.469	1.88071	0.000246	1.09359	0.143	1.75164	0.00619	0.982241	0.837	0.598535	0.000383	0.71721	0.00158	0.735534	0.0523	0.343198	4.34e-05	0.7725	0.0219	0.829421	0.267	0.813285	0.187	0.507752	0.0147	1.07368	0.782	0.624322	0.0177	1.19828	0.0507	0.730177
Pjdr2_0578	family 2 glycosyl transferase	73.18	1.06e-13	74.586	61.891	101.887	64.887	101.928	68.614	57.341	56.574	58.21	73.553	26.121	1.31837	0.0013	1.09398	0.343	1.80095	6.5e-05	1.14694	0.0359	1.80167	0.00046	1.21281	0.0117	1.01356	0.851	1.02892	0.574	1.30011	0.0645	0.461705	9.85e-05	0.732043	0.00368	0.731747	0.02	0.953828	0.625	0.607204	0.00434	0.999596	1	0.636597	0.00406	1.01516	0.866	0.84838
Pjdr2_0579	cellulose synthase subunit B	68.8	1.88e-13	101.026	78.238	148.99	109.996	140.348	102.42	79.257	89.534	65.695	72.237	30.762	1.12835	0.032	0.873839	0.224	1.66407	5.57e-05	1.22855	0.00658	1.56754	0.00213	1.14393	0.0188	0.885215	0.168	0.733744	0.00264	0.806813	0.161	0.343581	1.68e-05	0.678068	0.000807	0.719823	0.0229	0.711278	0.0146	0.557458	0.00393	1.06158	0.679	0.783742	0.0391	0.828888	0.107	0.641425
Pjdr2_0580	hypothetical protein	43.819	1.32e-11	155.426	130.096	223.875	183.635	196.838	169.569	144.71	122.677	132.704	138.364	81.653	1.26696	0.008	1.06048	0.55	1.82492	0.000127	1.4969	0.00144	1.60453	0.00238	1.38225	0.0015	1.17961	0.0761	1.08174	0.266	1.12787	0.384	0.665599	0.000897	0.694253	0.00102	0.789614	0.0486	0.708448	0.00945	0.660928	0.00795	1.13736	0.373	0.932923	0.475	0.917036	0.333	0.782597
Pjdr2_0581	prephenate dehydratase	12.949	7.07e-07	58.605	49.544	54.598	62.813	61.404	68.638	50.669	45.98	70.838	51.007	61.841	1.27456	0.00526	1.07752	0.462	1.18743	0.0036	1.36609	0.00188	1.33544	0.0066	1.49277	0.00016	1.10197	0.104	1.54062	0.000273	1.10933	0.427	1.34496	0.000731	1.07338	0.256	0.954411	0.664	0.788759	0.0547	0.80686	0.0894	0.889163	0.371	1.02295	0.823	1.39806	0.00495	1.03205
Pjdr2_0582	NAD(P)H dehydrogenase (quinone)	29.801	4.46e-10	74.267	53.255	73.796	78.193	81.545	76.288	57.912	56.667	65.256	47.782	53.87	1.31058	0.00198	0.939785	0.51	1.30226	0.000941	1.37986	0.00148	1.43901	0.00388	1.34624	0.000433	1.02197	0.698	1.15156	0.0743	0.843204	0.157	0.950628	0.329	1.00638	0.92	0.910748	0.356	0.681072	0.00845	0.653077	0.00897	0.904972	0.48	0.958896	0.672	1.12681	0.186	0.855394
Pjdr2_0583	MarR family transcriptional regulator	16.425	9.17e-08	64.365	48.12	67.141	80.732	77.324	79.969	56.434	55.06	67.476	52.675	37.371	1.16899	0.126	0.873954	0.322	1.21942	0.0281	1.46626	0.00354	1.40436	0.0258	1.45239	0.00222	1.02494	0.829	1.2255	0.0436	0.956677	0.739	0.678722	0.00698	0.958646	0.65	0.832401	0.238	0.596044	0.00606	0.622315	0.0175	0.868309	0.481	1.04408	0.743	1.19568	0.153	0.843784
Pjdr2_0584	hypothetical protein	12.851	7.54e-07	123.948	99.667	124.824	163.404	134.335	141.277	107.424	83.837	149.454	96.978	161.49	1.47845	0.00398	1.18883	0.28	1.48889	0.00278	1.94908	0.00129	1.60234	0.00666	1.68514	0.000793	1.28135	0.0404	1.78269	0.00324	1.15675	0.308	1.92625	0.000281	0.992989	0.915	0.922683	0.498	0.609944	0.0148	0.741933	0.0767	0.929198	0.656	1.2164	0.171	1.39125	0.0432	1.05789
Pjdr2_0585	sulfatase	37.653	5.28e-11	4.085	8.554	3.267	5.156	4.09	5.016	7.563	5.822	3.167	3.164	12.517	0.701706	0.0307	1.46922	0.0266	0.561136	0.000604	0.885648	0.159	0.70248	0.035	0.86163	0.138	1.29909	0.0204	0.544059	0.00423	0.54338	0.00252	2.15001	0.000591	1.25051	0.133	0.998897	1	1.65892	0.00397	2.09147	0.00368	0.798793	0.347	1.26074	0.11	0.4188	0.00223	0.63143
Pjdr2_0586	hypothetical protein	9.788	7e-06	3.039	3.96	3.002	3.556	4.396	6.714	3.368	2.471	2.948	3.325	5.752	1.23003	0.0858	1.60283	0.036	1.21495	0.118	1.43924	0.0688	1.77935	0.0114	2.71747	0.000139	1.36317	0.115	1.19324	0.249	1.34587	0.0878	2.32827	0.000477	1.01241	0.908	0.691281	0.0621	1.11366	0.596	0.900794	0.577	0.682806	0.209	0.808856	0.338	0.875344	0.534	0.439099
Pjdr2_0587	sodium/hydrogen exchanger	14.039	3.57e-07	13.494	25.644	16.858	9.618	21.555	78	19.061	18.701	19.723	9.847	39.437	0.72158	0.0571	1.37129	0.431	0.901436	0.328	0.514292	0.00148	1.15263	0.269	4.17092	2.45e-05	1.01926	0.894	1.05464	0.902	0.526535	0.00238	2.10881	0.000566	0.800478	0.164	0.626031	0.0404	2.66636	0.0281	1.18971	0.661	0.782071	0.238	0.446191	0.00182	1.0347	0.956	0.252855
Pjdr2_0588	TrkA-C domain-containing protein	10.367	4.44e-06	47.94	122.47	50.874	36.196	56.548	249.123	40.692	62.632	73.33	28.5	87.005	0.765413	0.122	1.95538	0.188	0.812263	0.225	0.577912	0.013	0.90286	0.491	3.97753	5.65e-05	0.649701	0.0121	1.1708	0.735	0.455034	0.000712	1.38913	0.0238	0.942322	0.788	0.847765	0.392	3.38352	0.0255	2.16576	0.11	0.899656	0.723	0.640091	0.0397	1.80206	0.257	0.294354
Pjdr2_0589	hypothetical protein	5.323	0.0006	495.992	388.212	283.924	430.681	250.273	591.328	247.525	236.072	311.056	141.278	614.872	2.10102	0.0335	1.64446	0.347	1.2027	0.502	1.82436	0.0608	1.06015	0.878	2.50486	0.012	1.04851	0.91	1.31763	0.446	0.598453	0.128	2.60459	0.0112	1.74692	0.0102	1.98181	0.0452	0.901391	0.801	1.55115	0.334	1.13446	0.746	1.72084	0.056	1.25667	0.569	0.52603
Pjdr2_0590	HPP family protein	1.495	0.21	3.299	3.2	2.435	2.281	2.679	4.023	3.034	2.513	2.211	2.459	3.097	1.31254	0.0337	1.27323	0.52	0.968892	0.858	0.907714	0.597	1.06614	0.822	1.6007	0.00351	1.20713	0.373	0.879583	0.359	0.978568	0.899	1.23229	0.109	1.35468	0.126	1.23112	0.511	1.40268	0.363	1.19425	0.7	0.908788	0.867	0.851405	0.622	0.728658	0.22	0.549498
Pjdr2_0591	LysR family transcriptional regulator	17.112	6.42e-08	8.85	9.115	11.169	11.066	10.784	13.608	10.654	6.52	9.612	9.048	13.838	1.35739	0.0156	1.398	0.0554	1.71299	0.00249	1.69716	0.00283	1.65398	0.0044	2.08702	0.000754	1.63394	0.00247	1.47425	0.00675	1.38763	0.0423	2.12226	0.000326	0.792409	0.0266	0.820683	0.0614	0.823725	0.12	0.845234	0.155	1.03568	0.829	1.02611	0.819	0.902272	0.172	0.706392
Pjdr2_0592	short-chain dehydrogenase/reductase SDR	12.028	1.32e-06	13.169	18.32	16.05	14.992	17.226	14.386	19.417	10.729	13.359	13.851	23.519	1.22737	0.0622	1.70745	0.00615	1.49586	0.00103	1.39726	0.0041	1.60549	0.01	1.34082	0.0026	1.80971	0.00134	1.24507	0.019	1.29091	0.101	2.19201	0.000174	0.820512	0.0788	0.764486	0.147	1.222	0.0879	1.06351	0.704	0.931718	0.746	0.870303	0.325	0.687995	0.0163	0.928591
Pjdr2_0593	TetR family transcriptional regulator	16.311	9.76e-08	46.404	62.158	40.856	48.048	51.465	58.499	67.814	42.839	82.405	58.528	106.586	1.08322	0.258	1.45095	0.0963	0.953711	0.395	1.12158	0.0846	1.20134	0.285	1.36555	0.000779	1.58299	0.000349	1.9236	6.85e-05	1.36622	0.0313	2.48804	1.17e-05	1.1358	0.169	0.901677	0.65	1.29367	0.174	1.20778	0.461	0.793871	0.48	0.933605	0.721	1.21517	0.0301	1.40866
Pjdr2_0594	MarR family transcriptional regulator	0.946	0.515	3.413	3.347	5.402	3.808	4.262	4.629	4.805	4.774	3.684	3.036	4.374	0.714778	0.0845	0.700935	0.409	1.13148	0.174	0.797624	0.0338	0.892575	0.776	0.969569	0.705	1.00632	0.954	0.771607	0.0169	0.635952	0.135	0.916099	0.279	0.631722	0.0683	0.800804	0.677	0.878779	0.752	0.785296	0.687	1.26765	0.734	0.893622	0.792	0.766765	0.0509	0.795825
Pjdr2_0595	hypothetical protein	1.338	0.274	8.037	8.082	9.613	9.367	7.469	9.296	11.153	7.788	5.568	5.951	7.546	1.03201	0.768	1.03784	0.943	1.23439	0.0292	1.20281	0.0385	0.959091	0.918	1.19375	0.0892	1.43215	0.0475	0.714925	0.0188	0.764185	0.358	0.969031	0.74	0.836048	0.17	1.07603	0.891	0.862847	0.683	1.0821	0.896	1.28704	0.699	1.25411	0.545	0.499196	0.0145	0.598892
Pjdr2_0596	S-layer protein	533.498	0	456.929	434.579	418.813	592.15	399.793	864.881	817.472	243.117	768.504	753.549	20.673	1.87946	8.4e-05	1.78753	0.00645	1.72268	7.83e-05	2.43566	4.36e-05	1.64445	0.00175	3.55747	3.62e-06	3.36246	1.62e-05	3.16105	1.57e-05	3.09953	6.26e-05	0.0850313	5.65e-07	1.09101	0.129	1.14291	0.232	0.7339	0.0361	1.08701	0.561	1.04757	0.757	1.48114	0.0101	0.940099	0.436	0.888567
Pjdr2_0597	SMP-30/gluconolaconase/LRE domain protein	7.495	5.47e-05	79.14	55.755	62.173	70.428	51.676	63.628	57.851	45.132	76.023	47.027	79.546	1.75354	0.000308	1.23539	0.182	1.3776	0.00387	1.5605	0.00518	1.14501	0.415	1.40984	0.00256	1.28183	0.0184	1.68448	0.00335	1.04201	0.785	1.76253	0.000361	1.27289	0.0115	1.53146	0.064	0.791659	0.156	1.07893	0.732	1.20313	0.532	1.36287	0.137	1.31412	0.064	1.19481
Pjdr2_0598	carbonate dehydratase	23.07	4.51e-09	99.633	176.335	108.119	190.887	107.808	130.404	153.609	148.324	141.519	83.45	188.951	0.671727	0.00116	1.18885	0.135	0.728939	0.00322	1.28696	0.00975	0.72684	0.0252	0.87918	0.08	1.03563	0.704	0.954116	0.701	0.562617	0.00243	1.27391	0.032	0.921513	0.148	0.924175	0.539	0.923764	0.391	1.63564	0.00874	1.00289	1	1.77062	0.00422	0.921291	0.571	1.08523
Pjdr2_0599	hypothetical protein	22.017	6.89e-09	74.329	133.279	76.577	128.416	79.435	111.187	110.978	114.172	110.945	61.683	133.603	0.651024	0.00254	1.16735	0.199	0.670713	0.00216	1.12476	0.161	0.695748	0.0255	0.973855	0.721	0.97202	0.752	0.971732	0.836	0.540259	0.0021	1.17018	0.124	0.970645	0.639	0.935718	0.658	1.03787	0.678	1.67784	0.00868	0.964017	0.866	1.61662	0.00942	0.999704	1	0.99782
Pjdr2_0600	radical SAM protein	48.408	5.16e-12	62.823	100.249	63.112	110.701	63.09	98.157	79.681	100.506	77.245	46.19	115.097	0.625067	0.000277	0.997449	0.991	0.627941	0.000278	1.10144	0.123	0.627726	0.00276	0.976636	0.598	0.792802	0.0056	0.768561	0.0374	0.459576	0.000307	1.14518	0.0294	0.995424	0.956	0.995764	0.985	0.905587	0.256	1.58899	0.00652	1.00034	1	1.75465	0.00316	0.969424	0.805	0.786947
Pjdr2_0601	prolipoprotein diacylglyceryl transferase	42.497	1.75e-11	49.588	87.423	47.453	83.163	47.434	75.508	66.264	74.842	63.604	38.06	95.255	0.662563	0.00107	1.1681	0.256	0.634044	0.00104	1.11118	0.136	0.633794	0.00283	1.0089	0.895	0.885392	0.09	0.849845	0.0945	0.508534	0.000984	1.27274	0.00747	1.04498	0.537	1.04539	0.677	1.05122	0.674	1.84302	0.00448	1.0004	1	1.75322	0.00222	0.959853	0.655	0.842346
Pjdr2_0602	short-chain dehydrogenase/reductase SDR	11.731	1.62e-06	3.779	3.7	2.542	2.739	2.881	2.75	2.991	4.419	2.038	1.344	5.047	0.855264	0.0596	0.837434	0.472	0.575322	0.00814	0.619849	0.000913	0.651975	0.026	0.622334	0.00058	0.676823	0.0113	0.461286	0.000534	0.304074	0.00016	1.1423	0.29	1.48658	0.0594	1.31181	0.176	1.35103	0.202	1.28446	0.374	0.88243	0.737	0.950726	0.779	0.681546	0.0464	0.741219
Pjdr2_0603	X-Pro dipeptidyl-peptidase	25.173	2.06e-09	39.411	16.537	36.041	35.873	31.942	36.381	32.19	14.733	22.394	18.293	19.089	2.67496	2.35e-05	1.12241	0.483	2.44623	8.65e-06	2.43481	0.000122	2.16804	0.00327	2.46933	1.71e-05	2.18482	4.6e-05	1.51998	0.0048	1.24158	0.131	1.29566	0.00243	1.0935	0.196	1.23381	0.302	0.460986	0.00513	0.517707	0.0234	1.12831	0.679	1.12304	0.536	0.695699	0.0214	0.615543
Pjdr2_0604	peptidase M19	53.193	2.13e-12	28.178	10.241	23.732	19.7	23.017	19.196	16.486	9.944	10.266	8.166	6.876	2.83365	3.5e-05	1.02992	0.854	2.38658	1.73e-05	1.98115	0.000288	2.31465	0.000562	1.93038	6.69e-05	1.65786	0.00223	1.03235	0.664	0.821203	0.192	0.691513	0.000848	1.18733	0.0657	1.22422	0.194	0.519858	0.0057	0.444956	0.0041	1.03107	0.895	0.855918	0.273	0.622697	0.0112	0.534789
Pjdr2_0605	ornithine cyclodeaminase	19.662	1.89e-08	26.992	12.384	21.841	17.37	22.501	18.11	12.493	14.05	11.874	9.449	10.181	1.92118	0.00118	0.881451	0.325	1.55454	0.00303	1.23635	0.0554	1.60156	0.00679	1.28899	0.0323	0.88921	0.353	0.845133	0.0837	0.672525	0.0483	0.724685	0.0359	1.23585	0.0835	1.19957	0.22	0.712947	0.0192	0.55037	0.00403	0.970643	0.889	0.771965	0.0616	0.950431	0.692	0.655656
Pjdr2_0606	diguanylate cyclase	40.27	2.87e-11	35.995	40.171	34.98	66.452	39.055	53.702	56.873	31.976	53.815	30.599	46.84	1.12568	0.0487	1.25629	0.0651	1.09395	0.0428	2.0782	8.21e-05	1.2214	0.0224	1.67946	6.06e-05	1.77862	6.52e-05	1.683	0.000525	0.956958	0.745	1.46487	0.000245	1.02901	0.61	0.921637	0.391	0.604508	0.00499	1.02857	0.823	0.895652	0.384	1.70149	0.00268	0.946239	0.508	1.00211
Pjdr2_0607	hypothetical protein	25.549	1.81e-09	11.282	6.081	10.764	1.646	13.216	2.284	1.433	9.071	1.803	1.141	1.499	1.24377	0.085	0.670334	0.17	1.18671	0.189	0.181461	0.000376	1.45695	0.177	0.251848	0.00167	0.157981	0.000439	0.198811	0.000134	0.125734	8.38e-05	0.165302	0.00112	1.04809	0.757	0.853681	0.64	3.69409	0.00668	0.460095	0.0606	0.814515	0.68	0.124549	0.00221	1.25844	0.434	0.789406
Pjdr2_0608	ApbE family lipoprotein	54.325	1.75e-12	16.959	9.361	18.178	2.867	15.626	2.863	2.137	13.648	2.394	1.823	2.22	1.24267	0.0631	0.685925	0.232	1.33193	0.00985	0.210055	4.83e-05	1.14497	0.596	0.209766	0.000125	0.156621	5.34e-05	0.175421	8.25e-06	0.133551	2.92e-06	0.162635	1.72e-05	0.932989	0.634	1.08533	0.83	3.26545	0.00749	0.599078	0.204	1.16329	0.752	0.183459	0.00242	1.12004	0.502	0.83627
Pjdr2_0609	hypothetical protein	20.807	1.14e-08	26.315	15.906	27.927	7.295	23.779	7.234	8.979	19.214	7.409	8.166	9.376	1.36956	0.0044	0.827837	0.524	1.45346	0.00124	0.379654	0.000175	1.23759	0.381	0.376493	3.63e-05	0.467335	0.000384	0.385625	0.000287	0.425011	0.00116	0.487957	0.00179	0.942275	0.43	1.10664	0.757	2.1805	0.0267	0.66891	0.291	1.17443	0.713	0.306769	0.00604	0.825157	0.208	1.02425
Pjdr2_0610	hypothetical protein	64.225	3.63e-13	4.973	11.55	3.857	8.276	3.238	7.32	8.373	5.267	1.798	20.97	214.424	0.944079	0.628	2.19273	0.0199	0.732301	0.128	1.57122	0.0084	0.614647	0.108	1.38972	0.00818	1.58951	0.0739	0.341441	0.000859	3.98119	0.000495	40.708	1.4e-06	1.2892	0.304	1.53597	0.234	1.39556	0.169	3.56747	0.0117	1.19142	0.768	2.5563	0.0202	0.214809	0.00408	0.245691
Pjdr2_0611	LysR family transcriptional regulator	1.347	0.271	6.01	6.045	6.781	6.407	5.802	5.843	5.579	5.175	5.741	4.999	5.248	1.16152	0.133	1.1681	0.245	1.31045	0.0514	1.2382	0.0709	1.12123	0.405	1.12924	0.136	1.07809	0.378	1.10952	0.216	0.965958	0.83	1.0142	0.946	0.886349	0.375	1.03593	0.853	0.94339	0.652	1.04181	0.811	1.16877	0.584	1.10432	0.524	1.02915	0.708	0.982542
Pjdr2_0612	adenylosuccinate synthetase	51.166	3.06e-12	74.166	32.256	38.089	9.475	42.761	14.553	11.302	7.949	61.747	3.358	1.921	9.32977	4.12e-05	4.05768	0.0128	4.79147	5.01e-05	1.19188	0.127	5.37911	0.00765	1.83071	0.00227	1.42175	0.0438	7.76744	5.05e-05	0.422432	0.00109	0.241628	0.000216	1.94716	0.0103	1.73445	0.307	3.40445	0.0091	0.75434	0.627	0.890755	0.897	0.221575	0.0141	5.46328	0.000347	4.24285
Pjdr2_0613	hypothetical protein	30.475	3.63e-10	89.031	47.523	46.552	12.245	47.784	21.709	15.268	15.134	69.64	4.449	14.43	5.88291	5.42e-05	3.14015	0.0118	3.07604	7.55e-05	0.809104	0.0452	3.15741	0.0307	1.43446	0.0078	1.00889	0.97	4.6016	0.000316	0.294007	9.88e-05	0.953497	0.608	1.91249	0.0107	1.86321	0.257	3.88102	0.00377	0.994533	1	0.974229	0.992	0.256255	0.0212	4.56107	0.00258	3.2079
Pjdr2_0614	small acid-soluble spore protein, H-type	27.534	9.19e-10	117.151	79.813	67.393	22.916	74.204	33.087	45.77	24.084	118.875	8.936	26.119	4.86426	0.000144	3.31396	0.0105	2.79827	0.000135	0.951524	0.532	3.08105	0.0155	1.37383	0.00662	1.90044	0.00126	4.93585	0.000213	0.371055	7.55e-05	1.08449	0.72	1.73831	0.0304	1.57877	0.321	3.4828	0.0049	1.07559	0.89	0.908217	0.897	0.308831	0.017	2.59721	0.00603	3.59277
Pjdr2_0615	hypothetical protein	21.423	8.81e-09	18.742	21.88	22.977	22.106	29.428	20.215	18.098	19.412	16.853	14.061	24.729	0.965487	0.697	1.12717	0.285	1.18368	0.067	1.13881	0.154	1.51601	0.00501	1.04137	0.613	0.932348	0.391	0.868187	0.143	0.724376	0.0275	1.2739	0.0278	0.815663	0.0475	0.636862	0.0106	0.989775	0.927	0.743511	0.0188	0.780791	0.153	0.751192	0.0224	0.931183	0.405	0.833695
Pjdr2_0616	metal dependent phosphohydrolase	8.877	1.52e-05	33.958	39.352	34.922	39.452	38.344	35.21	36.524	36.03	37.817	26.712	52.142	0.942491	0.385	1.09219	0.572	0.969234	0.658	1.09498	0.227	1.0642	0.488	0.977225	0.717	1.01372	0.866	1.0496	0.567	0.741392	0.0423	1.44718	0.006	0.972408	0.668	0.88563	0.218	0.99745	0.998	1.02629	0.88	0.910759	0.524	1.02892	0.776	1.03539	0.707	1.07406
Pjdr2_0617	APHP domain-containing protein	15.685	1.37e-07	2.07	2.463	2.282	1.736	2.664	1.967	1.618	3.488	1.431	1.152	1.358	0.593543	0.000613	0.706179	0.0578	0.654216	0.00342	0.497542	0.000274	0.763615	0.0711	0.563741	0.000133	0.463781	0.00131	0.410152	5.66e-05	0.330316	0.000154	0.389236	0.000235	0.907258	0.411	0.77728	0.163	1.41934	0.0468	0.924784	0.695	0.856735	0.576	0.651561	0.0288	0.884367	0.415	0.727554
Pjdr2_0618	glutamate racemase	40.082	2.99e-11	32.949	37.853	34.901	80.14	37.83	70.852	67.691	26.308	69.743	36.831	78.659	1.25242	0.0298	1.43882	0.0908	1.32661	0.0119	3.04618	0.00033	1.43794	0.0259	2.69313	6.04e-05	2.57299	0.0001	2.65098	0.000104	1.39997	0.0411	2.98989	4.13e-05	0.944076	0.201	0.870987	0.293	0.472335	0.00829	1.00061	1	0.922581	0.673	2.11843	0.0056	1.03031	0.652	0.984351
Pjdr2_0619	H(+)-transporting two-sector ATPase	20.067	1.58e-08	1.167	3.353	1.526	1.398	2.203	1.767	2.569	1.981	1.085	1.252	1.263	0.58895	0.00335	1.69236	0.0244	0.770289	0.0508	0.705928	0.0146	1.11187	0.536	0.892101	0.335	1.2966	0.0242	0.547948	0.000778	0.632031	0.00665	0.637437	0.0109	0.764583	0.0851	0.529692	0.0272	2.39735	0.00287	1.52208	0.0759	0.692785	0.298	0.6349	0.0408	0.422602	0.000247	0.614222
Pjdr2_0620	protein tyrosine/serine phosphatase	16.078	1.11e-07	2.147	2.736	2.666	4.474	3.66	4.121	3.728	2.961	3.189	2.736	4.975	0.725135	0.0133	0.923737	0.41	0.900334	0.194	1.51064	0.00691	1.23595	0.0993	1.39141	0.0167	1.2588	0.0541	1.077	0.495	0.923918	0.492	1.68008	0.000358	0.805407	0.0842	0.586702	0.0204	0.611488	0.0075	0.747389	0.0507	0.728454	0.204	1.22225	0.202	0.855577	0.286	0.774032
Pjdr2_0621	hypothetical protein	7.048	8.61e-05	28.411	14.519	26.373	21.421	20.525	21.37	13.357	17.21	13.257	8.619	17.025	1.65078	0.000402	0.84363	0.574	1.5324	0.00119	1.24467	0.00894	1.1926	0.542	1.24168	0.0411	0.7761	0.0145	0.770283	0.0111	0.500799	0.00916	0.98925	0.912	1.07725	0.393	1.38418	0.364	0.677794	0.171	0.707386	0.411	1.28492	0.641	1.04366	0.905	0.992505	0.959	0.620357
Pjdr2_0622	helix-turn-helix domain-containing protein	2.966	0.0169	23.541	13.54	18.992	19.491	18.317	18.121	13.242	15.542	13.853	9.974	17.159	1.5147	0.0341	0.871203	0.726	1.22201	0.219	1.25412	0.182	1.17859	0.57	1.16597	0.342	0.852018	0.382	0.891336	0.496	0.641749	0.0801	1.10409	0.631	1.23952	0.0123	1.28518	0.398	0.694672	0.239	0.739191	0.459	1.03684	0.951	1.06409	0.824	1.04615	0.756	0.764458
Pjdr2_0623	hypothetical protein	3.359	0.00907	47.326	23.474	40.222	33.191	34.668	42.612	26.05	29.914	22.229	15.802	23.732	1.58207	0.00406	0.784715	0.608	1.34459	0.0186	1.10956	0.26	1.15892	0.699	1.42447	0.00544	0.870819	0.26	0.743111	0.0472	0.528258	0.0127	0.79334	0.238	1.17661	0.188	1.36512	0.501	0.707232	0.406	0.677109	0.512	1.16021	0.832	0.957407	0.925	0.853348	0.338	0.521676
Pjdr2_0624	activator of Hsp90 ATPase 1 family protein	20.386	1.37e-08	92.271	109.795	108.164	141.152	110.658	96.869	128.759	97.059	164.696	113.966	216.747	0.950665	0.527	1.13122	0.429	1.11441	0.177	1.45429	0.00627	1.14011	0.295	0.998038	0.991	1.3266	0.0131	1.69686	0.000836	1.17419	0.272	2.23314	9.77e-05	0.853065	0.0446	0.833838	0.196	0.77785	0.107	0.992204	0.976	0.977461	0.928	1.27557	0.0984	1.2791	0.0202	1.70019
Pjdr2_0625	chromate transporter	16.996	6.81e-08	13.462	29.482	24.933	20.877	33.123	23.179	20.015	10.435	54.673	20.449	26.127	1.29001	0.0187	2.82523	0.00455	2.38924	0.000452	2.00061	0.00139	3.1741	0.000112	2.22117	4.03e-05	1.91799	0.000116	5.23923	0.000858	1.95961	0.000409	2.50367	8.27e-06	0.539928	0.0123	0.406419	0.00432	1.41219	0.141	0.890089	0.606	0.752729	0.347	0.63029	0.0304	2.73162	0.0154	2.35878
Pjdr2_0626	chromate transporter	12.985	6.91e-07	15.45	52.104	22.822	14.024	27.063	15.801	17.884	9.686	32.952	15.753	13.166	1.595	0.0273	5.37918	0.00296	2.3561	0.0016	1.44778	0.0327	2.79395	0.000117	1.63126	0.00034	1.84636	0.000235	3.40191	0.00391	1.62636	0.00351	1.35921	0.00327	0.676964	0.159	0.570874	0.0494	3.71547	0.00566	1.92529	0.0493	0.843286	0.596	0.518182	0.0115	1.84249	0.0795	2.08545
Pjdr2_0627	ROK family protein	23.676	3.56e-09	35.213	36.071	37.749	54.356	44.791	41.171	40.885	33.709	46.484	30.853	74.618	1.0446	0.298	1.07007	0.386	1.11984	0.0736	1.61248	0.000236	1.32875	0.0232	1.22135	0.00283	1.21286	0.00474	1.37896	0.0223	0.915276	0.498	2.21356	5.04e-05	0.932808	0.306	0.786154	0.0846	0.663618	0.00468	0.805325	0.101	0.842783	0.403	1.21354	0.122	1.13695	0.318	1.12905
Pjdr2_0628	40-residue YVTN family beta-propeller repeat-containing protein	34.805	1.09e-10	24.228	31.373	20.425	29.938	23.396	20.304	22.735	25.393	16.753	18.913	38.449	0.954109	0.319	1.2355	0.0594	0.804349	0.00269	1.17897	0.0221	0.92135	0.245	0.799577	0.00288	0.895304	0.113	0.659764	0.00198	0.744823	0.0366	1.51416	0.00148	1.18619	0.0148	1.03556	0.702	1.04794	0.627	1.34097	0.0231	0.873012	0.301	1.27962	0.027	0.736916	0.0233	0.825142
Pjdr2_0629	ABC transporter	22.478	5.72e-09	19.073	32.792	20.696	20.554	20.727	13.003	16.181	29.724	13.526	11.024	11.414	0.641667	0.00339	1.10324	0.382	0.696283	0.0016	0.691501	0.0402	0.697315	0.00246	0.437448	6.92e-05	0.544381	0.000465	0.455072	9.53e-05	0.370879	0.000322	0.384019	5.94e-05	0.92156	0.494	0.920196	0.538	1.59543	0.0383	1.58212	0.00801	0.998519	1	0.991662	0.976	0.835944	0.121	1.04029
Pjdr2_0630	hypothetical protein	26.093	1.5e-09	11.733	20.25	13.03	15.406	13.88	10.983	13.179	19.708	11.09	8.875	9.451	0.595362	0.000449	1.02753	0.802	0.661135	0.00216	0.78171	0.0996	0.704311	0.0074	0.557274	0.00023	0.668738	0.00302	0.562742	0.000383	0.450343	0.000398	0.479543	7.71e-05	0.900515	0.167	0.845311	0.0992	1.31446	0.102	1.45891	0.00858	0.938697	0.683	1.10989	0.515	0.841498	0.0739	1.00981
Pjdr2_0631	hypothetical protein	5.377	0.000562	12.646	21.742	11.948	16.403	13.615	11.507	18.646	16.345	15.313	12.534	12.673	0.773727	0.084	1.3302	0.228	0.730985	0.0491	1.00357	0.998	0.832996	0.305	0.704027	0.0335	1.1408	0.32	0.93688	0.69	0.766838	0.144	0.77536	0.0898	1.05847	0.398	0.928849	0.63	1.32548	0.211	1.59689	0.0469	0.877537	0.565	1.20477	0.37	0.821252	0.139	1.33074
Pjdr2_0632	hypothetical protein	13.286	5.7e-07	5.736	8.547	6.598	4.151	7.358	3.33	5.732	2.894	5.821	7.592	5.514	1.9824	0.00321	2.95376	0.00754	2.28037	0.00276	1.43466	0.0309	2.54307	0.00132	1.15068	0.299	1.98099	0.00327	2.01179	0.00381	2.62392	0.00112	1.9055	0.0135	0.86933	0.3	0.77953	0.0516	2.05886	0.00802	1.1615	0.447	0.896703	0.635	0.564146	0.00217	1.01555	0.912	1.74835
Pjdr2_0633	NUDIX hydrolase	27.447	9.45e-10	15.046	18.819	17.551	12.007	18.667	10.41	11.392	14.89	12.396	16.994	22.008	1.01046	0.911	1.26386	0.131	1.17869	0.0848	0.806354	0.0495	1.25364	0.0717	0.699111	0.00511	0.765089	0.0195	0.832498	0.0548	1.14134	0.267	1.47804	0.00366	0.857271	0.0692	0.806019	0.094	1.56738	0.0113	1.00816	0.966	0.940215	0.723	0.643212	0.0104	1.08811	0.294	1.1908
Pjdr2_0634	glutathione peroxidase	60.512	6.34e-13	82.651	85.629	97.265	53.258	112.997	37.48	54.783	75.312	27.047	82.959	32.784	1.09744	0.257	1.13698	0.4	1.2915	0.00822	0.707164	0.00536	1.50038	0.00564	0.497668	0.000105	0.727414	0.018	0.359137	6.18e-05	1.10154	0.541	0.435306	0.000114	0.849745	0.0404	0.731443	0.0302	1.60781	0.0133	0.757798	0.0891	0.860779	0.315	0.471324	0.00121	0.493717	0.00169	0.72164
Pjdr2_0635	hypothetical protein	86.691	2.1e-14	188.074	196.329	231.006	107.309	266.166	86.078	110.368	159.784	68.408	224.005	82.874	1.17706	0.0171	1.22872	0.0774	1.44574	0.000303	0.671587	0.00447	1.66579	0.000463	0.538718	3.23e-05	0.690731	0.0043	0.428131	0.000133	1.40192	0.0197	0.518664	0.000128	0.814154	0.0198	0.706606	0.0142	1.82957	0.00492	0.737618	0.0254	0.867902	0.291	0.403164	0.00109	0.619824	0.0107	0.794722
Pjdr2_0636	glycoside hydrolase	78.078	5.71e-14	208.657	205.747	299.43	56.742	297.678	98.709	41.404	206.905	51.454	188.584	58.39	1.00847	0.926	0.994402	0.972	1.44719	0.00147	0.274242	0.000213	1.43872	0.00728	0.477072	4.04e-05	0.200109	3.43e-05	0.248682	0.000571	0.91145	0.451	0.282209	4.09e-05	0.696849	0.0122	0.70095	0.0342	3.626	0.00125	0.691172	0.0177	1.00589	0.991	0.190616	0.000551	1.24273	0.366	0.521267
Pjdr2_0637	ThiJ/PfpI domain-containing protein	11.724	1.63e-06	14.85	19.718	14.658	24.435	18.824	16.078	14.087	20.485	17.444	8.907	18.225	0.724907	0.00531	0.962557	0.698	0.71554	0.00167	1.19285	0.0641	0.918904	0.243	0.784882	0.00456	0.687655	0.00134	0.851531	0.0743	0.434787	0.00368	0.889668	0.173	1.01309	0.91	0.788881	0.0701	0.80694	0.0923	1.0475	0.663	0.778688	0.143	1.29812	0.0468	1.23831	0.0652	1.08492
Pjdr2_0638	AraC family transcriptional regulator	25.61	1.77e-09	16.956	22.794	18.403	23.578	20.558	16.774	15.979	19.356	16.12	7.955	14.054	0.875962	0.034	1.1776	0.105	0.950765	0.258	1.21808	0.0137	1.06208	0.386	0.866562	0.0949	0.825499	0.041	0.83279	0.0164	0.410991	0.000906	0.726085	0.000546	0.921323	0.169	0.824758	0.0709	0.966774	0.736	1.10877	0.305	0.895189	0.397	1.14687	0.16	1.00883	0.946	0.961028
Pjdr2_0639	PadR family transcriptional regulator	2.626	0.0295	1.727	0.598	2.268	0.82	1.605	0.84	0.872	1.325	0.477	0.57	0.812	1.30373	0.148	0.451517	0.31	1.71205	0.000225	0.618513	0.0257	1.21142	0.766	0.633913	0.000555	0.657798	0.059	0.359712	0.0031	0.430004	0.0587	0.612648	0.0154	0.7615	0.201	1.0762	0.942	0.730004	0.662	0.372719	0.318	1.41326	0.756	0.510571	0.321	0.546843	0.0902	0.567447
Pjdr2_0640	hypothetical protein	4.968	0.000936	9.652	4.36	10.472	3.698	6.208	3.811	2.575	9.528	2.276	1.638	2.526	1.01298	0.956	0.457572	0.326	1.09906	0.564	0.388113	0.000666	0.651569	0.524	0.399935	0.000638	0.270294	0.00176	0.238896	0.000107	0.171948	7.99e-05	0.265101	0.00123	0.921674	0.704	1.55467	0.608	1.17896	0.824	0.702261	0.747	1.68679	0.671	0.59566	0.457	0.883838	0.603	0.597336
Pjdr2_0641	aldo/keto reductase	10.61	3.68e-06	27.609	30.179	28.998	28.318	28.374	23.677	16.474	40.982	21.97	9.089	22.866	0.673686	0.00659	0.736392	0.253	0.707577	0.00904	0.690981	0.00355	0.692346	0.106	0.577741	0.00121	0.401983	0.00295	0.536094	0.000457	0.221778	0.000141	0.557951	0.000249	0.952103	0.713	0.973047	0.936	1.06572	0.796	1.06362	0.863	1.022	0.971	0.998027	1	1.33362	0.196	0.927914
Pjdr2_0642	aminoglycoside phosphotransferase	13.607	4.65e-07	61.664	67.446	63.124	65.621	61.761	56.544	39.769	86.711	43.789	21.825	38.112	0.711141	0.00251	0.777822	0.214	0.72798	0.00155	0.756775	0.00603	0.712269	0.0633	0.652096	0.000597	0.458643	0.00488	0.504994	0.000931	0.251703	0.000123	0.439534	0.000213	0.976869	0.762	0.998417	1	1.02781	0.893	1.09204	0.732	1.02206	0.957	1.06249	0.74	1.10106	0.678	0.774417
Pjdr2_0643	LuxR family transcriptional regulator	43.368	1.45e-11	15.265	31.105	25.03	41.77	24.684	51.211	44.516	42.307	36.687	13.296	64.635	0.360803	0.000913	0.735209	0.0686	0.591628	0.000995	0.987294	0.9	0.583454	0.000558	1.21044	0.00146	1.05221	0.259	0.867157	0.229	0.314263	3.41e-05	1.52775	0.000637	0.609847	0.0489	0.618391	0.0598	0.744671	0.0896	1.2601	0.14	1.01401	0.96	1.69215	0.007	0.824127	0.166	0.716395
Pjdr2_0644	histidine kinase	57.794	9.72e-13	6.216	12.342	9.697	15.75	10.291	19.542	14.966	16.571	11.216	5.425	18.148	0.375151	4.22e-05	0.744797	0.0279	0.585205	0.0009	0.950485	0.424	0.621051	0.00163	1.17933	0.0174	0.903193	0.151	0.676858	0.00777	0.327361	5.51e-05	1.09521	0.348	0.641059	0.00939	0.604058	0.009	0.783597	0.0377	1.19925	0.122	0.942283	0.746	1.53045	0.00594	0.749406	0.0465	0.573937
Pjdr2_0645	extracellular solute-binding protein	15.166	1.84e-07	1.557	2.62	1.83	2.248	1.574	2.812	2.24	3.429	2.226	1.138	1.555	0.454137	1.48e-05	0.764144	0.0523	0.533705	0.000126	0.655535	0.00183	0.458903	0.00064	0.820127	0.00247	0.653286	0.00561	0.648991	0.0157	0.331781	5.84e-05	0.45336	0.00293	0.850913	0.0577	0.989615	0.956	1.16568	0.239	1.66515	0.0134	1.163	0.49	1.42848	0.0366	0.993425	0.987	0.791329
Pjdr2_0646	binding-protein-dependent transport system inner membrane protein	7.459	5.67e-05	2.825	3.483	3.451	2.685	2.899	3.885	3.388	4.198	2.505	2.888	1.902	0.673007	0.00345	0.82968	0.139	0.822081	0.113	0.639677	0.000447	0.690472	0.00914	0.925401	0.272	0.80696	0.00527	0.596719	0.00537	0.68794	0.0481	0.453152	0.000632	0.818663	0.209	0.974706	0.884	1.29703	0.0432	1.20161	0.198	1.19061	0.512	0.926434	0.493	0.739465	0.0599	0.644822
Pjdr2_0647	binding-protein-dependent transport system inner membrane protein	8.836	1.57e-05	1.141	1.764	1.682	1.748	1.361	2.073	1.934	2.804	1.318	0.903	0.953	0.407151	0.000961	0.629226	0.0611	0.600047	0.0153	0.623436	0.0108	0.48562	0.0106	0.739247	0.0204	0.689895	0.00583	0.470259	0.00178	0.322109	0.000791	0.340001	7.55e-05	0.678532	0.102	0.838416	0.52	1.00929	0.979	1.29572	0.325	1.23563	0.625	1.28379	0.292	0.681639	0.0312	0.636133
Pjdr2_0648	sulfatase	8.227	2.72e-05	2.495	2.705	3.032	2.155	1.999	2.647	2.124	4.184	1.487	1.436	1.476	0.59643	0.000872	0.646496	0.0426	0.724659	0.0221	0.515122	0.000806	0.477687	0.0224	0.632626	0.00116	0.507738	0.000421	0.355333	0.00151	0.343291	0.000438	0.352891	4.4e-05	0.823048	0.183	1.24858	0.486	1.25503	0.206	1.35339	0.326	1.51702	0.421	1.07837	0.8	0.699836	0.127	0.56168
Pjdr2_0649	glycosyl hydrolase family protein	4.143	0.00285	2.143	1.664	2.643	1.481	1.628	1.553	1.512	3.564	0.983	0.602	0.952	0.601163	0.0106	0.466883	0.273	0.741521	0.0665	0.415509	0.00435	0.456668	0.13	0.435703	0.000969	0.424106	0.00659	0.275849	0.000326	0.168877	3.03e-05	0.267002	0.00126	0.810715	0.229	1.31641	0.658	1.12364	0.867	1.02237	0.991	1.62376	0.589	0.909872	0.875	0.650425	0.123	0.633113
Pjdr2_0650	N-acetyltransferase GCN5	6.216	0.000211	18.689	18.074	16.782	21.876	14.544	24.878	29.316	20.082	26.075	20.348	31.531	0.93061	0.688	0.900013	0.613	0.835684	0.272	1.08932	0.621	0.724219	0.283	1.23881	0.184	1.4598	0.0437	1.29839	0.121	1.01322	0.955	1.57008	0.034	1.11359	0.352	1.28498	0.441	0.826216	0.166	1.24274	0.444	1.15391	0.754	1.50413	0.167	0.889432	0.123	1.04809
Pjdr2_0651	N-acetyltransferase GCN5	13.837	4.03e-07	40.985	43.994	35.317	53.984	32.984	48.393	63.427	37.8	66.254	48.634	76.609	1.08428	0.599	1.16387	0.457	0.93432	0.63	1.42815	0.0506	0.872592	0.434	1.28025	0.102	1.67799	0.0124	1.75278	0.00944	1.28662	0.12	2.02671	0.00385	1.1605	0.148	1.2426	0.175	0.814947	0.197	1.3338	0.106	1.07074	0.731	1.63668	0.0151	1.04457	0.729	1.36909
Pjdr2_0652	aldo/keto reductase	24.802	2.36e-09	33.265	41.078	28.548	62.601	28.77	42.566	56.576	73.643	56.904	33.244	51.268	0.451713	6.83e-05	0.557796	0.00218	0.387651	1.73e-05	0.850065	0.026	0.390669	0.00157	0.578011	8.71e-05	0.768254	0.0169	0.772705	0.0402	0.451429	0.000732	0.696178	0.000939	1.16526	0.0586	1.15626	0.474	0.656181	0.00442	1.4278	0.0784	0.992277	0.995	2.17592	0.00554	1.00579	0.982	1.33683
Pjdr2_0653	oxidoreductase	23.018	4.6e-09	18.769	27.897	16.768	32.265	16.719	21.64	35.755	42.741	34.9	19.994	20.271	0.439131	0.000102	0.652696	0.0145	0.392304	3.52e-05	0.754891	0.0125	0.39116	0.00333	0.506306	0.000207	0.836543	0.0663	0.816543	0.0539	0.467793	0.00103	0.47427	0.000124	1.11936	0.0594	1.12264	0.628	0.864623	0.193	1.66861	0.0444	1.00292	1	1.92987	0.0173	0.976093	0.824	1.61275
Pjdr2_0654	AraC family transcriptional regulator	8.52	2.08e-05	14.076	11.294	12.999	13.943	14.57	11.468	9.54	12.598	11.541	7.903	10.636	1.11731	0.195	0.89648	0.325	1.03188	0.674	1.10681	0.19	1.15657	0.122	0.910322	0.212	0.757317	0.116	0.916127	0.212	0.627298	0.00767	0.84428	0.0453	1.08279	0.381	0.966059	0.782	0.80997	0.0643	0.77512	0.0453	0.892191	0.466	0.956974	0.65	1.2097	0.291	1.00638
Pjdr2_0655	hypothetical protein	22.467	5.74e-09	137.338	169.009	130.603	169.936	158.855	274.637	184.792	177.624	303.916	186.452	434.329	0.773192	0.00387	0.951495	0.817	0.735274	0.000893	0.956716	0.569	0.894331	0.591	1.54616	0.00039	1.04035	0.429	1.711	0.000172	1.0497	0.689	2.44521	1.12e-05	1.05157	0.395	0.864548	0.579	0.994543	0.99	1.06392	0.845	0.82215	0.606	1.06976	0.781	1.64464	0.000663	1.10661
Pjdr2_0656	periplasmic binding protein	69.942	1.63e-13	423.849	360.649	345.443	721.594	347.907	703.306	570.36	247.098	685.594	338.572	490.12	1.7153	0.000144	1.45953	0.015	1.398	0.000227	2.92027	2.35e-05	1.40797	0.0101	2.84626	2.47e-06	2.30823	1.5e-05	2.77458	6.25e-05	1.37019	0.0254	1.9835	1.73e-05	1.22697	0.0172	1.21828	0.14	0.499794	0.00213	1.03662	0.81	0.992916	0.984	2.0741	0.00193	1.20204	0.0818	0.974816
Pjdr2_0657	AraC family transcriptional regulator	19.359	2.16e-08	9.105	9.155	10.317	8.487	11.315	9.133	6.787	9.087	6.288	5.879	6.947	1.00196	0.989	1.00741	0.958	1.13529	0.0205	0.933936	0.319	1.24511	0.0155	1.00497	0.921	0.746856	0.0113	0.691917	0.000601	0.646957	0.0112	0.764525	0.00114	0.882557	0.139	0.804718	0.0799	1.07868	0.493	0.809096	0.079	0.911802	0.473	0.750083	0.0245	0.92644	0.444	0.688492
Pjdr2_0658	transcriptional regulator	23.409	3.95e-09	18.102	17.193	18.38	21.93	21.597	29.317	21.439	14.494	27.333	17.116	31.806	1.24898	0.0518	1.18627	0.248	1.26812	0.00379	1.51309	0.00106	1.49009	0.00491	2.02274	1.74e-05	1.47923	0.000503	1.88588	0.000169	1.18094	0.18	2.19448	1.56e-05	0.984907	0.915	0.83819	0.263	0.784008	0.106	0.796108	0.163	0.851034	0.368	1.01543	0.908	1.2749	0.0193	0.932339
Pjdr2_0659	hypothetical protein	36.877	6.38e-11	18.023	17.961	21.031	25.347	20.748	37.36	27.2	14.618	30.874	20.49	26.287	1.23293	0.0111	1.2287	0.0962	1.43872	0.000662	1.73397	0.00136	1.41935	0.00506	2.55578	1.19e-05	1.86072	0.000117	2.11207	0.000187	1.40173	0.0244	1.79829	0.000298	0.856959	0.0216	0.868656	0.153	0.708603	0.0283	0.865675	0.208	1.01365	0.929	1.22166	0.122	1.13508	0.151	0.826392
Pjdr2_0660	hypothetical protein	42.175	1.87e-11	27.083	26.438	30.285	42.442	30.795	57.499	42.817	21.291	47.182	30.039	43.67	1.27203	0.0196	1.24172	0.0772	1.42242	0.00253	1.99341	0.000658	1.44636	0.00431	2.70056	1.67e-05	2.01101	0.00011	2.21601	0.000408	1.41085	0.0191	2.05106	6.06e-05	0.894271	0.21	0.87947	0.236	0.622913	0.00865	0.858512	0.15	0.98345	0.924	1.37822	0.0305	1.10194	0.365	0.820575
Pjdr2_0661	solute-binding component of ABC transporter	302.181	0	1.235	1.44	1.073	2.238	1.402	7460.49	4.817	3.891	226.772	0.87	1.693	0.317393	0.000213	0.37021	0.00359	0.275837	0.000145	0.575104	0.0301	0.360252	0.0176	1917.53	3.05e-07	1.23813	0.155	58.2862	9.02e-05	0.223734	1.47e-05	0.435151	0.00421	1.15065	0.326	0.881031	0.774	0.643726	0.0963	1.02764	0.953	0.765679	0.656	1.59639	0.242	47.0759	0.000362	0.0303964
Pjdr2_0662	ABC transporter	161.407	0	0.714	0.89	0.719	1.206	1.013	3374.44	2.066	2.662	73.542	0.426	1.497	0.268292	0.00163	0.334333	0.00965	0.270249	0.00129	0.45306	0.0119	0.380685	0.105	1267.77	9.36e-07	0.776375	0.196	27.6296	0.000303	0.16006	2.06e-05	0.562518	0.0451	0.992759	0.99	0.704761	0.611	0.737943	0.211	0.878239	0.84	0.709901	0.725	1.19012	0.773	35.5879	0.000532	0.0217939
Pjdr2_0663	inner-membrane translocator	198.9	0	0.849	0.792	0.726	1.509	0.783	4343.48	2.041	3.338	101.122	0.517	1.525	0.254247	0.000327	0.237292	0.00257	0.217539	0.000236	0.451963	0.00461	0.234697	0.00826	1301.2	3.05e-07	0.611299	0.0105	30.2937	0.000425	0.154861	7.43e-06	0.456725	0.00923	1.16874	0.484	1.0833	0.888	0.525025	0.0334	1.01106	0.993	0.926892	0.932	1.92573	0.143	49.5563	0.000778	0.0232813
Pjdr2_0664	sugar ABC transporter (sugar-binding protein)	41.058	2.4e-11	1.968	3.111	2.371	1.846	1.926	165.794	2.82	5.953	6.626	1.511	1.315	0.330528	6.83e-05	0.522607	0.127	0.398296	0.00367	0.310062	0.00014	0.323471	0.0396	27.8485	1.18e-06	0.473714	0.000913	1.11295	0.792	0.253816	0.000126	0.220941	0.000154	0.829854	0.412	1.02181	0.985	1.68549	0.15	1.61562	0.426	1.23132	0.818	0.958548	0.943	2.34941	0.0877	0.0399645
Pjdr2_0665	sensor with HAMP domain	56.918	1.12e-12	2.127	3.457	2.368	2.388	2.203	149.379	3.444	7.505	7.598	1.744	1.418	0.283365	0.000159	0.460615	0.0347	0.31551	3.5e-05	0.318158	0.000202	0.293582	0.00456	19.9051	9.45e-07	0.458978	0.000165	1.01244	0.987	0.232336	0.00022	0.188911	2.96e-05	0.898116	0.475	0.965199	0.938	1.44776	0.188	1.56895	0.252	1.07469	0.903	1.08371	0.806	2.20585	0.101	0.0508632
Pjdr2_0666	AraC family transcriptional regulator	109.187	2.16e-15	6.064	9.505	8.448	8.735	8.162	168.522	9.221	14.287	16.874	5.437	9.827	0.424442	0.000226	0.665266	0.0333	0.591269	0.000129	0.611395	0.000353	0.571284	0.00129	11.7951	6.42e-07	0.645383	0.000494	1.18104	0.435	0.380539	0.000426	0.687794	0.00233	0.71785	0.0258	0.742963	0.0848	1.08811	0.544	1.16451	0.345	1.03498	0.843	1.07021	0.535	1.82998	0.0426	0.100129
Pjdr2_0667	LysR family transcriptional regulator	129.334	0	15.348	18.439	16.501	28.586	16.162	145.04	21.881	20.052	33.979	14.151	30.404	0.765404	0.00714	0.919554	0.45	0.8229	0.0224	1.4256	0.00381	0.805989	0.0387	7.23323	1.63e-06	1.09122	0.239	1.69457	0.0146	0.70573	0.0192	1.51629	0.000991	0.930129	0.258	0.949646	0.601	0.645031	0.00743	1.1409	0.242	1.02098	0.896	1.76876	0.00253	1.55291	0.045	0.234275
Pjdr2_0668	rhodanese	68.227	2.04e-13	21.869	22.5	21.31	40.698	20.702	170.463	34.719	22.687	39.289	22.711	34.137	0.963949	0.578	0.991758	0.961	0.939299	0.346	1.79387	0.00965	0.912498	0.443	7.51357	1.49e-06	1.53032	0.00103	1.73175	0.00574	1.00106	1	1.50466	0.00119	1.02624	0.709	1.05638	0.719	0.552859	0.0189	1.08686	0.58	1.02937	0.909	1.96589	0.0172	1.13163	0.4	0.230483
Pjdr2_0669	hypothetical protein	14.929	2.11e-07	1.671	6.579	1.744	2.789	0.679	4.618	5.203	6.645	1.176	1.194	7.075	0.251452	0.00283	0.990021	0.989	0.262499	0.0257	0.419726	0.00147	0.102246	0.000974	0.694907	0.0259	0.782989	0.236	0.176955	5.42e-05	0.179645	0.000223	1.06479	0.715	0.957919	0.963	2.4593	0.109	2.35873	0.0167	9.68276	0.00286	2.56733	0.399	4.10507	0.00883	0.225999	0.00081	0.254645
Pjdr2_0670	hypothetical protein	5.811	0.000336	1.864	5.299	1.415	3.179	1.4	3.141	5.831	6.12	1.781	0.814	6.24	0.304613	0.00106	0.865914	0.496	0.231134	0.000229	0.519519	0.0683	0.228762	0.0433	0.513203	0.0421	0.952787	0.703	0.290939	0.000307	0.13306	0.00584	1.0196	0.956	1.31791	0.236	1.33157	0.728	1.66676	0.171	3.78521	0.0741	1.01037	1	2.271	0.262	0.305355	0.000362	0.566908
Pjdr2_0671	hypothetical protein	13.174	6.12e-07	1.452	8.085	1.735	1.85	1.694	3.654	7.137	8.036	1.387	1.337	7.785	0.180691	0.00131	1.00605	0.996	0.215926	0.000357	0.230172	0.00373	0.210822	0.00268	0.454747	0.0309	0.888115	0.371	0.17258	0.00482	0.166428	7.65e-06	0.968755	0.807	0.836819	0.641	0.857078	0.778	4.37088	0.00929	4.77205	0.00618	1.02421	0.987	1.09178	0.864	0.194321	0.0136	0.379507
Pjdr2_0672	hypothetical protein	302.178	0	6.639	134.356	5.946	44.098	6.802	20.804	137.234	79.922	15.252	5.106	186.749	0.0830636	3.6e-06	1.68108	0.037	0.0743989	3.47e-06	0.551765	0.000903	0.0851046	2.64e-05	0.260305	7.97e-06	1.7171	0.00052	0.190832	5.26e-05	0.0638927	1.11e-06	2.33664	5.95e-05	1.11646	0.356	0.976017	0.915	3.04674	0.00218	19.7531	9.49e-05	0.874205	0.645	6.48338	0.000366	0.111137	5.52e-05	0.733111
Pjdr2_0673	hypothetical protein	7.452	5.71e-05	16.165	38.544	19.773	30.498	18.005	15.306	39.004	17.273	33.479	25.142	52.416	0.935814	0.819	2.23141	0.114	1.1447	0.608	1.76561	0.0667	1.04237	0.924	0.886074	0.651	2.25802	0.0319	1.93816	0.0357	1.45552	0.175	3.0345	0.00468	0.817518	0.127	0.897778	0.778	1.26382	0.46	2.14071	0.0976	1.09818	0.857	1.69385	0.11	0.858346	0.468	2.18736
Pjdr2_0674	mannan endo-1,4-beta-mannosidase	151.153	0	0.833	3.433	0.821	1.414	1.394	1.595	1.97	14.974	1.608	1.037	1.927	0.055649	7.14e-06	0.229298	0.000147	0.054813	4.96e-06	0.094404	9.23e-06	0.0931236	1.01e-05	0.106508	1.54e-06	0.131559	6.32e-06	0.107411	9.54e-06	0.0692236	2.62e-07	0.128723	5.38e-06	1.01525	0.955	0.597582	0.0321	2.4289	0.0013	2.4623	0.000809	0.588605	0.115	1.01375	0.931	0.816448	0.111	1.00848
Pjdr2_0675	histidine kinase	16.736	7.77e-08	0.195	0.651	0.184	0.132	0.189	0.49	0.605	2.369	0.15	0.115	0.062	0.0822831	0.00281	0.274972	0.00157	0.0775196	3.17e-06	0.0556917	1.33e-05	0.0798876	5.93e-05	0.207009	5.23e-05	0.255589	6.69e-05	0.0631973	0.000151	0.0483718	3.08e-05	0.0262003	0.000343	1.06145	0.941	1.02999	0.982	4.93741	0.00122	3.44199	0.00354	0.970358	0.95	0.697126	0.148	0.247261	0.00704	0.305287
Pjdr2_0676	AraC family transcriptional regulator	28.944	5.81e-10	0.407	1.54	0.382	0.491	0.384	1.244	1.381	3.852	0.308	0.265	0.318	0.105745	2.55e-05	0.399871	0.0042	0.0991823	3.47e-05	0.127597	0.000142	0.0996877	3.52e-05	0.323058	0.00118	0.358622	0.000211	0.0798678	0.00103	0.0688068	1.23e-05	0.0824581	7.53e-06	1.06617	0.735	1.06077	0.748	3.13387	0.00342	4.01124	0.000398	0.99493	1	1.27996	0.272	0.222707	0.0162	0.247224
Pjdr2_0677	extracellular solute-binding protein	48.871	4.73e-12	0.854	3.836	0.994	0.96	1.196	3.504	2.853	7.765	2.915	0.788	0.751	0.109922	1.1e-05	0.49402	0.00298	0.127999	4.5e-05	0.123686	6.34e-06	0.154061	1.68e-05	0.451249	3.87e-05	0.367364	1.07e-05	0.375423	0.00201	0.101528	1.53e-06	0.0966649	0.000183	0.858771	0.483	0.713498	0.0808	3.99414	0.000547	3.20666	0.00054	0.830836	0.578	0.802841	0.0941	1.02194	0.934	0.831964
Pjdr2_0678	binding-protein-dependent transport system inner membrane protein	12.77	7.95e-07	0.468	2.216	0.738	0.74	1.042	1.883	1.341	3.451	1.013	0.337	0.808	0.135515	0.00267	0.642046	0.0328	0.213886	0.00374	0.214473	0.00012	0.301882	0.00471	0.54552	0.000944	0.38867	0.000969	0.293533	0.000753	0.0977292	8.07e-06	0.23406	0.000372	0.633584	0.449	0.448901	0.186	2.9936	0.00173	2.12681	0.035	0.70851	0.66	0.710452	0.257	0.755224	0.226	0.538079
Pjdr2_0679	binding-protein-dependent transport system inner membrane protein	26.859	1.16e-09	1.026	2.666	1.471	0.891	1.318	3.375	1.323	4.022	1.398	0.751	0.943	0.254995	6.87e-05	0.662733	0.0558	0.365632	0.000195	0.22163	0.00026	0.327797	0.00476	0.839045	0.181	0.328925	0.000135	0.347454	0.00249	0.18676	1.97e-05	0.234447	8.95e-05	0.697409	0.00147	0.777905	0.375	2.99026	0.0025	2.02178	0.0336	1.11542	0.789	0.67612	0.189	1.05633	0.804	0.414106
Pjdr2_0680	S-layer protein	54.863	1.59e-12	1.901	2.654	2.296	1.914	2.49	2.321	1.646	5.356	1.471	0.985	0.853	0.35489	9.53e-06	0.495632	0.00451	0.428699	1.36e-05	0.357346	2.85e-05	0.464976	0.000959	0.433426	1.46e-05	0.307251	9.48e-06	0.274572	7.25e-05	0.183888	2.27e-05	0.159349	1.4e-06	0.82783	0.0131	0.763244	0.0931	1.38698	0.0392	1.06593	0.727	0.921981	0.7	0.768525	0.0785	0.893641	0.355	0.633493
Pjdr2_0681	xylose isomerase	53.769	1.92e-12	72.626	124.195	50.246	138.826	47.771	122.557	118.335	128.932	167.252	64.999	96.841	0.563287	9.27e-05	0.963263	0.679	0.389707	6.9e-06	1.07674	0.526	0.370515	6.8e-05	0.950558	0.223	0.91781	0.106	1.29721	0.0519	0.504132	0.00143	0.751105	0.00153	1.44541	0.00158	1.52028	0.0101	0.894609	0.438	2.59979	0.000339	1.0518	0.708	2.90606	0.00128	1.41337	0.0349	1.36468
Pjdr2_0682	GntR family transcriptional regulator	54.059	1.83e-12	9.57	24.925	9.724	9.708	6.51	22.31	26.716	14.68	7.901	8.446	4.385	0.651897	0.00287	1.69781	0.00728	0.662395	0.0276	0.661312	0.00551	0.443464	0.00116	1.5197	0.00188	1.81983	0.000169	0.538174	0.00167	0.575323	0.00346	0.298712	6.64e-05	0.984152	0.95	1.47001	0.0574	2.56734	0.00158	3.82852	0.000476	1.49369	0.291	1.49124	0.0397	0.295728	0.000276	0.354133
Pjdr2_0683	extracellular solute-binding protein	204.402	0	9.621	116.404	3.028	8.79	8.11	78.275	102.604	191.605	11.004	7.787	5.123	0.050213	1.69e-05	0.60752	0.00798	0.0158037	9.67e-07	0.0458777	1.58e-05	0.0423285	4.94e-06	0.408524	2.76e-05	0.535497	0.000375	0.0574313	6.44e-05	0.0406422	2.44e-07	0.0267396	2.51e-06	3.1773	0.00417	1.18627	0.44	13.2422	0.000305	14.3525	2.91e-05	0.373358	0.00724	1.08385	0.661	0.107249	0.000501	0.140582
Pjdr2_0684	binding-protein-dependent transport system inner membrane protein	126.836	0	3.096	24.641	1.676	2.641	2.553	16.412	18.974	48.431	2.914	2.417	2.097	0.0639318	1.41e-05	0.508779	0.0139	0.0346027	3.44e-06	0.0545407	1.31e-05	0.0527226	2.06e-05	0.338871	0.000109	0.391786	0.000882	0.0601699	1.07e-05	0.0499067	6.09e-07	0.0433093	5.16e-05	1.8476	0.0121	1.21261	0.345	9.32843	0.000333	9.65011	0.000139	0.656317	0.195	1.03448	0.853	0.153578	0.000129	0.17756
Pjdr2_0685	binding-protein-dependent transport system inner membrane protein	64.363	3.55e-13	3.699	24.374	3.556	3.285	4.021	16.984	17.384	48.928	2.705	2.901	2.028	0.0755935	0.000114	0.498163	0.109	0.0726692	9.45e-05	0.0671358	0.000112	0.0821804	0.000205	0.347132	0.00467	0.355288	0.00669	0.0552934	8.36e-05	0.0592948	1.35e-05	0.0414555	0.000131	1.04024	0.58	0.919849	0.482	7.42024	0.00125	6.06183	0.00109	0.884265	0.481	0.816932	0.164	0.15563	0.00024	0.159287
Pjdr2_0686	alpha-N-arabinofuranosidase	33.201	1.68e-10	22.049	45.652	24.113	30.41	22.117	39.091	37.117	89.855	22.539	17.226	25.8	0.245385	3.06e-05	0.50806	0.00542	0.268354	3.85e-06	0.338432	2.47e-05	0.246137	0.000104	0.435044	3.27e-05	0.41308	0.000138	0.25084	9.45e-06	0.191707	6e-05	0.287135	2.94e-05	0.91441	0.396	0.996946	1	1.50122	0.0193	2.06414	0.0068	1.09026	0.694	1.37497	0.0476	0.607243	0.00425	0.576585
Pjdr2_0687	extracellular solute-binding protein	48.45	5.12e-12	36.644	48.964	37.315	49.148	37.21	67.622	51.649	58.938	33.15	31.473	19.98	0.621733	0.000201	0.830764	0.0718	0.633115	0.000169	0.833883	0.018	0.631346	0.00462	1.14733	0.0207	0.876325	0.065	0.562455	0.00194	0.533991	0.00135	0.339007	7.58e-06	0.982022	0.742	0.984773	0.923	0.99626	0.982	1.31586	0.0572	1.0028	1	1.3208	0.0478	0.641835	0.0152	0.490229
Pjdr2_0688	AraC family transcriptional regulator	28.069	7.68e-10	32.619	42.154	30.686	39.938	28.185	44.342	38.861	44.975	27.641	23.631	20.312	0.725266	0.00537	0.93727	0.557	0.682282	0.00228	0.888003	0.167	0.626687	0.00263	0.985922	0.847	0.864051	0.0995	0.614581	0.00387	0.525417	0.0029	0.451625	8.21e-05	1.063	0.288	1.1573	0.128	1.05548	0.572	1.49559	0.00687	1.08871	0.504	1.41698	0.00988	0.711279	0.0223	0.623357
Pjdr2_0689	sensor with HAMP domain	34.573	1.16e-10	19.184	27.118	18.638	26.858	18.401	34.32	27.691	27.483	22.067	17.07	15.049	0.698022	0.000365	0.986726	0.911	0.678168	0.000353	0.977239	0.672	0.669523	0.00562	1.24878	0.0019	1.00758	0.887	0.80293	0.0244	0.621107	0.0048	0.547581	0.00015	1.02928	0.604	1.04256	0.746	1.00971	0.938	1.47377	0.0208	1.01291	0.96	1.4596	0.0142	0.796894	0.0414	0.642969
Pjdr2_0690	binding-protein-dependent transport system inner membrane protein	15.119	1.89e-07	4.336	6.501	3.724	4.736	4.176	15.643	5.443	7.524	5.434	2.666	3.993	0.576261	0.00734	0.864027	0.453	0.494914	0.00403	0.629447	0.0101	0.555093	0.00182	2.0792	9.26e-05	0.723433	0.00776	0.722232	0.265	0.354356	8.62e-05	0.530799	0.000626	1.16436	0.501	1.03813	0.867	1.37268	0.147	1.55654	0.0508	0.891588	0.711	1.13395	0.429	0.99834	1	0.347361
Pjdr2_0691	binding-protein-dependent transport system inner membrane protein	15.728	1.34e-07	2.757	3.187	2.437	1.866	2.756	6.221	2.384	3.871	1.774	1.292	1.481	0.712129	0.00148	0.82325	0.332	0.629616	0.000102	0.48197	0.00877	0.711925	0.0402	1.60705	0.000175	0.61578	0.00106	0.458381	0.0136	0.333807	3.7e-05	0.382649	6.66e-05	1.13105	0.112	1.00029	1	1.70809	0.0818	1.15637	0.544	0.884385	0.632	0.676996	0.166	0.744391	0.29	0.285232
Pjdr2_0692	periplasmic binding protein	24.184	2.94e-09	1754.37	1687.72	1875.21	2265.86	1838.67	1785.66	2510.35	1257.22	2416.67	2413.39	2181.38	1.39544	0.000475	1.34243	0.0151	1.49155	0.000136	1.80228	8.49e-05	1.4625	0.00192	1.42033	0.000119	1.99675	0.000128	1.92224	6.35e-05	1.91963	0.00165	1.73508	0.000209	0.935563	0.206	0.954151	0.618	0.744848	0.0142	0.917902	0.389	1.01987	0.892	1.23233	0.0449	0.962682	0.658	1.35338
Pjdr2_0693	transporter permease	14.919	2.12e-07	273.411	201.035	296.327	293.926	313.748	234.955	248.178	163.27	210.144	229.094	221.442	1.67459	0.000306	1.2313	0.105	1.81495	3.79e-05	1.80024	0.000108	1.92165	0.000207	1.43906	0.000199	1.52005	0.000773	1.28709	0.00316	1.40316	0.0458	1.35629	0.00204	0.922664	0.265	0.871435	0.192	0.683963	0.0133	0.640753	0.00984	0.944477	0.647	0.936824	0.451	0.846746	0.0687	0.894401
Pjdr2_0694	transporter permease	11.388	2.07e-06	388.647	321.893	417.52	521.664	469.175	400.491	439.498	256.384	404.734	378.903	466.053	1.51588	0.00257	1.25551	0.0794	1.6285	0.000615	2.0347	0.000296	1.82997	0.00319	1.56208	0.00107	1.71422	0.000517	1.57863	0.00127	1.47788	0.0265	1.8178	0.00197	0.930847	0.271	0.828363	0.204	0.61705	0.00423	0.686083	0.0264	0.889902	0.549	1.11188	0.414	0.920902	0.219	1.0106
Pjdr2_0695	AraC family transcriptional regulator	8.698	1.78e-05	64.16	74.966	76.108	82.228	81.041	74.405	70.911	59.612	77.026	63.764	90.609	1.0763	0.164	1.25757	0.04	1.27673	0.00201	1.3794	0.00361	1.35949	0.0106	1.24817	0.00199	1.18954	0.0175	1.29214	0.017	1.06966	0.619	1.51999	0.000219	0.843014	0.0148	0.791697	0.06	0.911684	0.351	0.925036	0.476	0.939128	0.671	1.01464	0.911	1.08624	0.383	1.03522
Pjdr2_0696	periplasmic binding protein	63.241	4.18e-13	304.7	263.823	248.008	490.739	251.766	382.634	411.772	164.452	472.539	257.538	493.626	1.85282	0.000101	1.60426	0.00818	1.50809	0.000136	2.98409	5.37e-05	1.53094	0.00179	2.32672	1.39e-05	2.5039	6.27e-05	2.87342	1.73e-05	1.56604	0.0056	3.00164	5.98e-06	1.22859	0.0176	1.21025	0.101	0.537605	0.0043	1.04789	0.722	0.985073	0.928	1.94919	0.00247	1.14758	0.158	1.23496
Pjdr2_0697	hypothetical protein	190.332	0	125.508	116.979	145.478	76.942	159.752	115.75	105.316	69.971	68.004	205.564	5.353	1.79371	0.000465	1.67181	0.0255	2.07912	0.000143	1.09963	0.265	2.28311	0.000372	1.65425	0.000826	1.50513	0.00312	0.971885	0.777	2.93783	5.76e-05	0.076508	3.12e-05	0.862726	0.0244	0.785643	0.0449	1.52035	0.0244	0.732253	0.0781	0.910652	0.493	0.481635	0.00113	0.645715	0.00707	0.587508
Pjdr2_0698	outer membrane adhesin-like protein	1725.38	0	1269.87	779.731	1326.89	709.987	1253.35	800.411	850.689	511.661	527.234	1356.26	6.336	2.48186	3.39e-05	1.52392	0.00681	2.5933	1.82e-05	1.38761	0.00241	2.44957	7.47e-05	1.56434	0.000194	1.6626	0.000394	1.03043	0.701	2.6507	8.54e-05	0.0123826	4.65e-07	0.957026	0.51	1.01318	0.908	1.09823	0.323	0.622118	0.00347	1.05868	0.651	0.566472	0.00179	0.619772	0.00388	0.658704
Pjdr2_0699	TetR family transcriptional regulator	5.198	0.0007	6.609	5.716	6.881	4.947	6.874	3.759	3.203	7.828	3.145	3.604	3.831	0.844303	0.242	0.730152	0.122	0.879007	0.164	0.631961	0.0763	0.878112	0.501	0.480214	0.00714	0.409194	0.000638	0.401798	0.000548	0.46041	0.00952	0.489408	0.00477	0.960519	0.831	0.961498	0.911	1.15538	0.622	0.831503	0.473	1.00102	1	0.719682	0.314	0.981927	0.937	0.836707
Pjdr2_0700	ABC transporter	13.153	6.21e-07	9.043	6.929	10.832	5.875	9.106	4.898	2.664	11.494	2.723	3.342	1.777	0.786766	0.0593	0.602835	0.254	0.942462	0.612	0.511117	0.0137	0.792239	0.387	0.426138	0.00025	0.231752	0.00016	0.236898	7.27e-05	0.290813	0.000969	0.154595	0.000226	0.834799	0.234	0.993092	0.999	1.17944	0.707	0.760925	0.58	1.18962	0.73	0.645156	0.223	1.02221	0.922	0.555918
Pjdr2_0701	ABC transporter	16.646	8.15e-08	16.388	15.91	17.554	11.198	16.906	10.131	6.785	18.492	6.765	8.135	7.005	0.886232	0.145	0.860358	0.379	0.949262	0.46	0.605547	0.00809	0.914223	0.678	0.547847	0.000538	0.36693	0.000189	0.365828	0.000488	0.439893	0.00151	0.378795	0.000143	0.933601	0.348	0.969382	0.923	1.42079	0.0957	0.941081	0.836	1.03833	0.935	0.662363	0.132	0.996999	1	0.667756
Pjdr2_0702	N-acetyltransferase GCN5	2.626	0.0295	12.804	5.212	12.47	5.714	8.943	8.797	5.192	5.986	6.746	4.344	6.882	2.13896	0.00575	0.870675	0.802	2.08315	0.00561	0.954599	0.781	1.4939	0.519	1.4696	0.0431	0.867311	0.526	1.12693	0.46	0.725614	0.0825	1.14965	0.451	1.02679	0.878	1.4318	0.646	0.912085	0.846	0.582819	0.501	1.39443	0.762	0.638996	0.48	1.29934	0.197	0.766829
Pjdr2_0703	hypothetical protein	3.108	0.0135	9.835	4.645	8.376	4.053	6.238	4.698	4.21	4.747	4.115	2.807	4.708	2.07183	0.000133	0.978551	0.976	1.76443	0.000615	0.853898	0.127	1.31413	0.614	0.989633	0.863	0.886849	0.372	0.866858	0.219	0.591397	0.0246	0.991809	0.931	1.17422	0.146	1.57657	0.495	1.14598	0.738	0.744635	0.689	1.34265	0.762	0.64978	0.45	0.977458	0.92	0.875939
Pjdr2_0704	group 1 glycosyl transferase	3.655	0.00579	8.828	3.198	9.35	2.877	5.839	3.041	2.789	5.271	1.925	1.519	3.116	1.67482	0.038	0.606614	0.51	1.77379	0.0442	0.545877	0.0214	1.10769	0.911	0.576846	0.0278	0.529144	0.0374	0.365253	0.00309	0.288189	0.00258	0.59104	0.0302	0.944202	0.749	1.51199	0.686	1.11126	0.889	0.547637	0.592	1.60134	0.746	0.492805	0.396	0.690272	0.0996	0.63319
Pjdr2_0705	major facilitator superfamily protein	4.195	0.00265	9.228	8.26	9.322	10.619	11.237	9.063	10.97	7.133	7.867	10.385	9.058	1.29372	0.0052	1.15796	0.269	1.3069	0.00914	1.48865	0.00103	1.57525	0.00733	1.27059	0.00537	1.53789	0.000561	1.1029	0.126	1.45581	0.0176	1.26982	0.164	0.989916	0.929	0.821277	0.189	0.77786	0.0711	0.735095	0.0846	0.829643	0.435	0.945022	0.674	0.717152	0.0058	0.868021
Pjdr2_0706	hypothetical protein	3.038	0.0151	27.035	21.31	23.848	25.908	23.134	22.983	21.954	10.536	21.702	13.679	26.966	2.56592	0.0245	2.02253	0.151	2.26344	0.0389	2.45894	0.0257	2.19565	0.0871	2.18126	0.0445	2.08366	0.0858	2.05968	0.0556	1.29829	0.404	2.55929	0.0543	1.13364	0.0843	1.16864	0.602	0.82252	0.361	0.92115	0.821	1.03087	0.96	1.11991	0.668	0.988495	0.979	0.944262
Pjdr2_0707	PAS/PAC sensor-containing diguanylate cyclase	42.491	1.75e-11	61.8	49.872	63.444	82.718	65.642	70.998	79.001	37.949	86.936	85.071	53.413	1.62849	0.000286	1.31417	0.0281	1.67181	3.69e-05	2.17968	4.51e-05	1.72972	0.00211	1.87086	1.24e-05	2.08174	5.23e-05	2.29084	2.45e-05	2.24171	0.000222	1.40747	0.00111	0.974087	0.684	0.941474	0.673	0.602919	0.00358	0.759759	0.0667	0.96652	0.862	1.26013	0.082	1.10044	0.197	1.22448
Pjdr2_0708	alpha/beta hydrolase	24.571	2.56e-09	61.482	56.968	61.328	85.315	67.553	71.664	86.164	39.892	92.231	92.405	55.342	1.54123	0.00133	1.42806	0.045	1.53736	0.000106	2.13866	4.89e-05	1.6934	0.00498	1.79647	9.38e-05	2.15994	2.22e-05	2.31203	8.36e-05	2.3164	0.000151	1.3873	0.000569	1.00252	0.99	0.910137	0.583	0.667735	0.0205	0.843305	0.345	0.907849	0.661	1.26293	0.114	1.07041	0.406	1.28698
Pjdr2_0709	AraC family transcriptional regulator	4.249	0.00246	1.693	3.032	2.262	2.539	3.315	2.937	2.943	2.6	2.431	3.26	3.067	0.651218	0.0233	1.16635	0.362	0.87021	0.289	0.976391	0.874	1.27502	0.19	1.12983	0.476	1.13206	0.416	0.935101	0.706	1.25406	0.292	1.17974	0.244	0.748346	0.0271	0.510751	0.0144	1.19455	0.111	0.914766	0.552	0.682507	0.163	0.765785	0.102	0.826019	0.277	0.827651
Pjdr2_0710	tyramine oxidase	14.095	3.45e-07	1.523	1.95	2.315	1.808	2.933	1.951	1.653	3.044	1.048	2.037	1.133	0.500364	0.000926	0.640791	0.0187	0.760437	0.0461	0.594071	0.00209	0.963563	0.833	0.640888	0.00146	0.543204	0.000432	0.344441	0.000177	0.669344	0.0217	0.372381	8.37e-06	0.657995	0.0552	0.519285	0.0332	1.07864	0.636	0.665022	0.0805	0.789192	0.52	0.616535	0.0441	0.63409	0.0214	0.537443
Pjdr2_0711	N-acetyltransferase GCN5	14.057	3.53e-07	2.064	3.526	3.497	3.081	3.669	3.061	2.986	4.608	2.582	3.486	7.204	0.447958	0.000229	0.765179	0.0856	0.758874	0.024	0.668624	0.00238	0.796237	0.0675	0.66419	0.0313	0.64808	0.0119	0.560294	0.0047	0.756509	0.0962	1.56337	0.00512	0.590293	0.0057	0.562593	0.00906	1.14441	0.24	0.960994	0.791	0.953075	0.815	0.83973	0.13	0.864544	0.413	0.843574
Pjdr2_0712	hypothetical protein	4.978	0.000924	27.132	37.131	35.039	35.116	29.746	37.055	45.102	39.132	38.224	30.747	36.431	0.693344	0.00898	0.948866	0.667	0.895423	0.147	0.897377	0.18	0.760148	0.106	0.946937	0.388	1.15257	0.15	0.976802	0.82	0.785739	0.0761	0.930988	0.317	0.77432	0.0513	0.912118	0.671	1.05738	0.62	1.24827	0.23	1.17796	0.556	1.18053	0.325	0.847503	0.202	1.03154
Pjdr2_0713	CDP-diacylglycerol/glycerol-3-phosphate 3-phosphatidyltransferase	9.128	1.22e-05	27.282	36.326	30.647	36.485	28.985	33.137	41.754	38.79	39.55	37.175	37.325	0.703319	0.00649	0.936484	0.584	0.790066	0.0125	0.940561	0.462	0.747234	0.0133	0.854257	0.0472	1.07641	0.307	1.01958	0.809	0.958371	0.777	0.962227	0.582	0.890203	0.162	0.94123	0.577	0.995665	0.982	1.25327	0.0659	1.05732	0.636	1.25872	0.0415	0.9472	0.414	1.19353
Pjdr2_0714	metal dependent phosphohydrolase	9.309	1.05e-05	45.346	51.726	49.047	64.121	50.179	59.414	65.694	49.14	71.948	71.461	65.626	0.922776	0.164	1.05263	0.703	0.998092	0.983	1.30486	0.00494	1.02113	0.88	1.20906	0.00739	1.33686	0.0106	1.46413	0.00167	1.45423	0.0169	1.33549	0.0024	0.924541	0.178	0.90368	0.517	0.806694	0.111	1.03084	0.877	0.977437	0.934	1.27786	0.109	1.09521	0.373	1.21097
Pjdr2_0715	glyoxalase/bleomycin resistance protein/dioxygenase	7.675	4.59e-05	25.529	29.762	27.761	35.695	27.66	31.909	35.99	19.293	39.747	36.489	39.262	1.32326	0.078	1.54263	0.116	1.43894	0.0302	1.85015	0.00412	1.43369	0.0583	1.65395	0.00625	1.86544	0.0028	2.06016	0.00175	1.89131	0.00469	2.03502	0.00284	0.919604	0.42	0.922971	0.611	0.833786	0.347	1.07598	0.753	1.00366	1	1.29048	0.0904	1.10438	0.177	1.2456
Pjdr2_0716	ABC transporter	104.396	3.14e-15	88.432	182.24	81.85	76.246	100.697	43.666	78.442	184.865	75.241	65.526	78.043	0.478361	9.32e-05	0.985802	0.908	0.442755	1.93e-05	0.412441	3.57e-05	0.544707	0.000814	0.236207	9.44e-07	0.42432	1.36e-05	0.407004	2.89e-05	0.354454	6.83e-05	0.422162	1.25e-05	1.08042	0.345	0.878198	0.311	2.39017	0.00114	1.80978	0.00436	0.812831	0.271	0.757179	0.0364	0.95919	0.524	1.72308
Pjdr2_0717	ABC transporter	78.795	5.21e-14	162.015	324.343	148.552	114.73	178.331	70.431	145.27	268.923	112.872	103.84	108.457	0.60246	0.00187	1.20608	0.177	0.552397	0.000239	0.426626	0.000105	0.663131	0.00471	0.261899	1.85e-05	0.540193	0.000289	0.419717	0.00014	0.386131	0.000203	0.403302	4.46e-05	1.09063	0.319	0.908508	0.434	2.82702	0.000868	1.81877	0.00376	0.833013	0.229	0.643351	0.00467	0.776977	0.021	1.60259
Pjdr2_0718	histidine kinase	107.815	2.16e-15	53.205	77.967	60.018	44.161	72.871	31.19	35.415	85.478	30.209	24.435	32.604	0.622437	0.000261	0.912122	0.292	0.702145	0.000279	0.516632	8.51e-05	0.852514	0.0494	0.364889	1.14e-05	0.414311	2.92e-05	0.353411	2.76e-05	0.285861	3.96e-05	0.381429	1.15e-05	0.88648	0.0791	0.730119	0.0217	1.76552	0.00212	1.06992	0.497	0.823616	0.19	0.60601	0.00275	0.853008	0.091	0.968543
Pjdr2_0719	LuxR family transcriptional regulator	49.772	3.97e-12	50.307	72.662	58.088	44.116	71.845	30.832	35.533	82.465	33.535	27.697	41.15	0.610044	0.000619	0.881122	0.307	0.704395	0.000535	0.534964	0.00012	0.871222	0.113	0.373882	5.72e-06	0.43089	0.000144	0.406658	3.73e-05	0.335863	7.9e-05	0.498997	0.000239	0.866054	0.102	0.700216	0.0269	1.64707	0.00652	1.01136	0.945	0.808513	0.207	0.614038	0.00383	0.943765	0.571	1.08767
Pjdr2_0720	N-acetyltransferase GCN5	14.534	2.65e-07	40.285	70.726	51.939	88.56	40.841	61.668	88.371	58.816	95.782	86.627	91.288	0.684941	0.000363	1.20249	0.45	0.883073	0.0647	1.50571	0.0012	0.694386	0.0407	1.04849	0.394	1.5025	0.00294	1.62851	0.000302	1.47286	0.0178	1.55209	0.000645	0.775634	0.0184	0.986399	0.959	0.798621	0.332	1.73174	0.079	1.27173	0.423	2.16841	0.00555	1.08387	0.446	1.55319
Pjdr2_0721	LysR family transcriptional regulator	1.445	0.229	4.491	5.636	5.171	5.431	5.68	3.927	4.89	4.75	5.14	5.003	5.566	0.94535	0.543	1.18643	0.442	1.08857	0.268	1.1433	0.0982	1.19572	0.392	0.82667	0.0446	1.02943	0.798	1.08215	0.352	1.05321	0.738	1.17167	0.0831	0.868434	0.176	0.79061	0.37	1.03773	0.869	0.992229	0.992	0.910386	0.802	0.956155	0.851	1.05121	0.692	1.30904
Pjdr2_0722	hypothetical protein	2.856	0.0202	2.104	1.947	2.568	1.529	2.624	1.869	1.894	2.661	1.356	1.39	3.067	0.790754	0.0677	0.731847	0.124	0.965369	0.895	0.574524	0.0108	0.986442	0.952	0.702426	0.00595	0.711714	0.0186	0.509506	0.0503	0.522493	0.0339	1.15259	0.156	0.819121	0.515	0.801623	0.367	1.27383	0.28	0.741906	0.228	0.978637	0.987	0.582421	0.059	0.715886	0.333	0.725351
Pjdr2_0723	carboxymuconolactone decarboxylase	1.604	0.174	1.708	1.803	2.629	1.658	2.166	1.202	1.62	1.853	1.727	1.209	2.456	0.921731	0.71	0.973116	0.97	1.41887	0.00199	0.895044	0.736	1.16941	0.607	0.648765	0.021	0.874549	0.0426	0.932461	0.337	0.652603	0.0678	1.3256	0.0252	0.649625	0.123	0.788204	0.613	1.08723	0.891	0.832144	0.751	1.21332	0.725	0.765383	0.581	1.06622	0.399	1.43729
Pjdr2_0724	N-acetyltransferase GCN5	24.71	2.44e-09	61.062	77.384	48.122	73.061	43.928	39.328	52.539	61.734	85.995	72.153	83.988	0.989111	0.853	1.25351	0.0509	0.779504	0.00885	1.18348	0.051	0.711569	0.0107	0.637062	0.000285	0.851066	0.231	1.393	0.00161	1.16877	0.208	1.36049	0.00245	1.2689	0.0222	1.39004	0.0313	1.05917	0.582	1.76162	0.00388	1.09547	0.627	1.6632	0.00661	1.63677	0.0176	2.1866
Pjdr2_0725	hypothetical protein	21.073	1.02e-08	56.795	73.533	45.687	62.958	42.537	38.938	56.977	56.641	87.382	66.253	76.219	1.00272	0.975	1.29822	0.0372	0.8066	0.00746	1.11153	0.244	0.750996	0.0623	0.68746	0.000169	1.00594	0.952	1.54274	0.000264	1.16969	0.201	1.34565	0.00176	1.24314	0.0321	1.33519	0.121	1.16797	0.225	1.72867	0.0142	1.07404	0.774	1.48007	0.0495	1.53362	0.0062	2.24411
Pjdr2_0726	histidine kinase	4.032	0.00334	5.674	8.044	7.717	6.101	5.11	5.138	5.437	12.167	5.632	6.04	5.377	0.466349	0.00033	0.661122	0.313	0.634217	0.0033	0.501411	0.00253	0.419973	0.0138	0.422261	0.000307	0.446833	0.000333	0.462874	0.000336	0.496431	0.00267	0.441965	0.00024	0.735315	0.00825	1.11043	0.752	1.31852	0.454	1.5742	0.322	1.51014	0.392	1.19391	0.538	1.0359	0.663	1.09618
Pjdr2_0727	AraC family transcriptional regulator	11.187	2.39e-06	4.116	10.501	5.084	3.25	3.533	4.221	4.692	15.264	3.062	4.095	2.283	0.269649	9.53e-05	0.687997	0.285	0.33306	0.000329	0.21291	0.000285	0.231472	0.0114	0.276549	2.62e-06	0.307403	9e-05	0.200586	8.06e-06	0.268277	2.8e-05	0.1496	7.58e-06	0.809609	0.304	1.16493	0.795	3.2314	0.0151	2.97227	0.0755	1.43888	0.651	0.91981	0.876	0.652517	0.0162	0.725316
Pjdr2_0728	extracellular solute-binding protein	388.079	0	7.067	18.987	173.759	5.974	3.954	9.116	10.945	23.99	147.822	669.387	110.902	0.294596	0.000789	0.791447	0.13	7.24291	9.83e-07	0.249019	8.96e-05	0.164803	2.93e-05	0.380002	1.53e-05	0.456238	4.62e-05	6.16175	6.72e-05	27.9025	2.29e-07	4.62279	3.51e-06	0.0406736	0.00012	1.78756	0.0596	3.17826	0.00166	4.80239	0.000295	43.9489	3.19e-05	1.51101	0.0407	13.5056	6.04e-05	16.2151
Pjdr2_0729	binding-protein-dependent transport system inner membrane protein	440.235	0	6.207	12.841	119.136	5.108	6.522	8.466	8.887	13.871	67.037	295.87	48.401	0.447456	8.64e-05	0.92576	0.628	8.58887	7.26e-07	0.368247	0.000296	0.47018	0.000217	0.610326	0.000659	0.640725	0.000446	4.8329	2.85e-05	21.3302	3.8e-07	3.48936	4.66e-06	0.0520972	2.72e-06	0.95167	0.676	2.51397	0.00391	1.96895	0.00618	18.2672	2.59e-05	0.783204	0.125	7.54286	4.52e-05	7.91855
Pjdr2_0730	binding-protein-dependent transport system inner membrane protein	384.166	0	7.276	16.407	134.457	7.668	8.198	11.486	12.814	15.213	103.986	453.363	91.342	0.478278	0.00102	1.07848	0.518	8.83815	4.05e-07	0.50403	0.000181	0.538894	0.00254	0.754974	0.00176	0.842324	0.0277	6.83523	6.67e-05	29.8005	1.76e-07	6.00412	9.31e-07	0.0541152	3.76e-05	0.887519	0.57	2.13972	0.00237	2.00129	0.00627	16.4005	0.000115	0.935305	0.656	8.11472	0.000182	9.05359
Pjdr2_0731	thiamine biosynthesis protein ThiC	50.516	3.43e-12	4.475	6.475	9.184	4.712	8.754	5.581	5.023	6.394	4.391	8.091	17.946	0.699991	0.00532	1.01277	0.906	1.43646	0.00136	0.737061	0.00716	1.36924	0.027	0.872835	0.0633	0.785649	0.0348	0.686849	0.013	1.2654	0.0914	2.80684	1.53e-05	0.487304	0.0014	0.511224	0.00977	1.37407	0.0164	0.739658	0.0462	1.04909	0.813	0.538297	0.00497	0.874245	0.361	0.786918
Pjdr2_0732	hypothetical protein	56.36	1.23e-12	5.129	14.754	6.505	10.358	5.814	8.692	13.924	17.59	8.615	6.404	27.705	0.291581	0.000372	0.838763	0.24	0.369825	0.000601	0.58885	0.00311	0.330526	0.000186	0.494125	0.000496	0.791579	0.095	0.489755	0.000399	0.364058	0.000104	1.57508	0.00219	0.78843	0.249	0.882172	0.505	1.42441	0.0275	2.53766	0.000715	1.1189	0.654	1.78155	0.00412	0.618706	0.00921	0.991155
Pjdr2_0733	hypothetical protein	85.824	2.33e-14	4.976	16.592	6.224	12.986	6.811	11.825	15.222	19.307	10.227	6.219	31.551	0.257712	4.53e-05	0.859366	0.221	0.322349	0.000135	0.672605	0.00247	0.352749	0.00064	0.612479	0.000785	0.788438	0.0137	0.529715	0.00218	0.322094	3.72e-05	1.63419	0.000552	0.799481	0.136	0.730582	0.116	1.27767	0.0411	2.4362	0.00222	0.91382	0.754	1.90675	0.00605	0.671854	0.0194	0.86487
Pjdr2_0734	alcohol dehydrogenase zinc-binding domain-containing protein	82.745	3.23e-14	6.889	16.201	8.012	18.865	8.702	15.521	15.472	18.544	15.229	7.704	46.911	0.371495	7.02e-05	0.873681	0.276	0.432067	2.01e-05	1.0173	0.819	0.469253	0.000309	0.836993	0.0516	0.834375	0.0669	0.821245	0.0694	0.415442	0.000166	2.52978	7.34e-05	0.859809	0.134	0.791673	0.11	0.858819	0.232	1.86186	0.00443	0.920755	0.602	2.16793	0.00139	0.984263	0.925	0.981184
Pjdr2_0735	OB-fold tRNA/helicase-type nucleic acid binding-protein	10.269	4.79e-06	7.218	8.278	7.044	7.742	7.029	6.999	6.699	8.918	5.659	4.838	5.39	0.809406	0.00551	0.92824	0.664	0.789902	0.0064	0.8682	0.08	0.78818	0.0609	0.784896	0.00336	0.751258	0.00255	0.634633	0.000677	0.542543	0.000871	0.604415	5.98e-05	1.02469	0.762	1.02693	0.875	1.06916	0.696	1.1777	0.403	1.00218	1	1.10152	0.486	0.844761	0.0865	0.808558
Pjdr2_0736	N-acetyltransferase GCN5	67.19	2.36e-13	12.802	15.319	11.092	18.752	13.251	23.761	18.013	12.891	21.324	9.935	43.758	0.993038	0.951	1.18829	0.136	0.860436	0.0266	1.4546	0.00229	1.02793	0.793	1.84318	4.35e-05	1.39729	0.00185	1.65409	0.000879	0.770632	0.0787	3.39434	5.09e-06	1.15411	0.18	0.966058	0.842	0.816917	0.0916	1.156	0.263	0.837058	0.346	1.41508	0.0235	1.18378	0.0922	0.89741
Pjdr2_0737	hypothetical protein	56.809	1.14e-12	17.234	29.065	16.091	32.244	20.515	38.257	35.832	25.784	33.755	16.7	75.413	0.668404	0.000935	1.12726	0.508	0.624082	0.000356	1.25055	0.0164	0.795659	0.0313	1.48377	0.000331	1.38971	0.0072	1.30917	0.0168	0.647711	0.00837	2.92484	2.15e-05	1.07102	0.311	0.840064	0.128	0.901411	0.544	1.41676	0.0856	0.784358	0.18	1.57171	0.00649	0.942051	0.61	0.88233
Pjdr2_0738	RDD domain-containing protein	12.508	9.46e-07	9.361	15.52	10.927	15.447	10.306	18.498	22.35	12.032	19.313	13.061	12.895	0.778025	0.112	1.28989	0.257	0.908094	0.556	1.28382	0.125	0.856559	0.397	1.53734	0.0185	1.85751	0.00487	1.60506	0.0181	1.08547	0.617	1.0717	0.725	0.856767	0.174	0.908315	0.495	1.00473	0.987	1.50589	0.0462	1.06017	0.822	1.49881	0.0242	0.86409	0.141	1.04405
Pjdr2_0739	AraC family transcriptional regulator	55.832	1.35e-12	15.304	18.797	16.265	36.208	17.416	32.755	28.536	18.334	27.343	14.049	37.533	0.834726	0.0544	1.02522	0.834	0.887155	0.155	1.97486	0.000603	0.949898	0.628	1.78657	0.000408	1.55645	0.00144	1.49137	0.00229	0.766289	0.102	2.04712	0.000134	0.940903	0.383	0.878754	0.252	0.519137	0.00206	1.0793	0.482	0.933947	0.674	2.07902	0.00193	0.958183	0.485	0.834765
Pjdr2_0740	oxidoreductase	89.521	1.53e-14	33.716	136.794	22.961	50.598	31.159	52.306	55.487	280.06	92.529	18.92	30.108	0.120387	1.73e-05	0.488447	0.0134	0.0819869	1.41e-06	0.180668	9.33e-06	0.11126	7.1e-06	0.186768	3.29e-06	0.198125	1.39e-05	0.330389	0.00102	0.0675558	1.53e-06	0.107505	1.59e-06	1.46837	0.03	1.08204	0.625	2.70355	0.00258	4.39014	0.000585	0.736895	0.0903	1.62384	0.00276	1.66757	0.0414	1.76898
Pjdr2_0741	oxidoreductase	43.593	1.38e-11	50.783	170.954	32.305	86.349	46.397	80.427	106.66	377.682	179.156	38.705	79.945	0.134459	1.41e-05	0.45264	0.0624	0.0855346	1.42e-06	0.22863	1.39e-05	0.122846	1.96e-05	0.212948	3.02e-06	0.282407	4.22e-05	0.474357	0.00485	0.10248	2.49e-06	0.211673	7.67e-06	1.57198	0.0139	1.09453	0.609	1.97979	0.058	3.68461	0.00926	0.696274	0.143	1.86111	0.00361	1.67969	0.0412	2.22757
Pjdr2_0742	signal transduction histidine kinase LytS	71.459	1.33e-13	16.771	33.693	16.18	32.06	19.316	31.667	28.683	56.482	26.725	11.281	26.219	0.296927	9.53e-06	0.596524	0.0064	0.286471	5.51e-06	0.567616	0.000241	0.341978	0.000115	0.560662	0.000112	0.507834	0.000734	0.473168	0.000158	0.199731	1.36e-05	0.464208	3.33e-05	1.0365	0.45	0.868263	0.215	1.05093	0.639	1.74433	0.00558	0.837687	0.311	1.6598	0.00432	0.931738	0.556	0.843946
Pjdr2_0743	AraC family transcriptional regulator	20.909	1.1e-08	17.313	29.257	16.097	26.233	18.676	27.166	24.631	56.736	18.509	10.746	13.376	0.305147	5.1e-05	0.515667	0.0479	0.283719	5.14e-05	0.462364	0.000134	0.329181	5.19e-05	0.478817	0.000138	0.434129	0.000702	0.326232	0.000638	0.189401	1.67e-05	0.23576	1.66e-05	1.07552	0.57	0.926989	0.515	1.11528	0.653	1.56652	0.104	0.861895	0.448	1.40459	0.00945	0.751464	0.191	0.68133
Pjdr2_0744	binding-protein-dependent transport system inner membrane protein	11.462	1.96e-06	0.825	1.544	0.855	0.883	0.965	1.854	1.116	2.589	0.999	0.573	1.002	0.318719	0.00158	0.596283	0.00913	0.330165	9.64e-06	0.341289	0.000729	0.372876	0.000612	0.71627	0.022	0.431142	0.0105	0.385894	0.000848	0.221329	2.43e-05	0.38721	1.17e-05	0.96533	0.902	0.854758	0.61	1.74715	0.0256	1.59914	0.0302	0.885456	0.622	0.915287	0.698	0.895051	0.724	0.538755
Pjdr2_0745	binding-protein-dependent transport system inner membrane protein	3.572	0.00656	3.076	3.4	2.752	3.375	3.32	2.882	2.975	3.87	3.481	2.493	4.72	0.794853	0.0328	0.878398	0.431	0.711059	0.000508	0.871923	0.104	0.857805	0.3	0.744683	0.032	0.768613	0.0036	0.899321	0.133	0.644193	0.0408	1.21954	0.0909	1.11784	0.27	0.926613	0.726	1.00743	0.979	1.02401	0.928	0.828928	0.49	1.01646	0.938	1.17006	0.0844	1.20766
Pjdr2_0746	extracellular solute-binding protein	27.041	1.09e-09	2.043	4.769	2.22	2.073	1.959	2.8	2.35	7.265	1.308	1.03	1.388	0.281213	0.000105	0.656476	0.0794	0.305517	5.29e-05	0.285365	8.37e-05	0.269626	0.00044	0.385452	0.000122	0.323392	0.00247	0.180104	9.75e-05	0.141806	4.15e-06	0.191103	8.01e-06	0.92045	0.533	1.04297	0.87	2.30048	0.00601	2.43476	0.0097	1.13311	0.676	1.05837	0.768	0.556922	0.0733	0.467254
Pjdr2_0747	alpha-galactosidase	5.403	0.000545	17.416	14.804	16.21	18.019	16.483	16.049	13.878	19.135	14.146	12.42	13.66	0.910153	0.149	0.77365	0.175	0.847141	0.0127	0.941663	0.372	0.861407	0.122	0.838721	0.00452	0.725276	0.00195	0.739274	0.00146	0.649059	0.0103	0.713845	0.00111	1.07438	0.315	1.05659	0.665	0.821578	0.249	0.898123	0.569	0.983438	0.932	1.09317	0.431	1.0193	0.799	0.881431
Pjdr2_0748	hypothetical protein	6.86	0.000105	42.726	41.73	34.84	42.314	40.509	46.873	44.467	43.991	46.891	41.353	51.523	0.971227	0.736	0.948587	0.613	0.791978	0.0135	0.961877	0.609	0.920843	0.303	1.06549	0.338	1.01082	0.886	1.0659	0.351	0.940029	0.58	1.1712	0.0838	1.22633	0.0655	1.05471	0.647	0.986183	0.907	1.03013	0.785	0.860058	0.31	1.04456	0.648	1.0545	0.444	1.00038
Pjdr2_0749	hypothetical protein	15.467	1.55e-07	40.447	39.385	36.055	38.828	35.545	43.378	58.625	38.433	53.908	50.228	47.235	1.05238	0.445	1.02476	0.866	0.938107	0.304	1.01027	0.899	0.924853	0.355	1.12865	0.0754	1.52536	0.00257	1.40263	0.00256	1.30687	0.0339	1.22901	0.0225	1.12181	0.125	1.13789	0.218	1.01434	0.922	1.10803	0.436	1.01433	0.934	1.09236	0.376	0.919541	0.376	1.24275
Pjdr2_0750	xylan 1,4-beta-xylosidase	319.661	0	4.977	2.588	276.71	1.836	2.721	1.462	3.244	1.567	168.963	163.556	130.209	3.17604	0.000224	1.65172	0.165	176.588	6.99e-07	1.17177	0.41	1.7365	0.0556	0.933309	0.666	2.07044	0.0018	107.827	4.11e-06	104.376	1.31e-07	83.0953	1.02e-06	0.0179856	2.37e-06	1.82899	0.0702	1.40959	0.299	0.951174	0.91	101.692	0.000199	0.674786	0.205	52.0794	1.01e-05	115.532
Pjdr2_0751	AraC family transcriptional regulator	12.628	8.73e-07	2.987	5.063	4.831	6.278	5.382	4.756	4.78	4.163	5.254	4.154	7.347	0.717508	0.0433	1.21621	0.159	1.16042	0.166	1.50811	0.0103	1.29298	0.0946	1.14251	0.206	1.14828	0.241	1.26201	0.045	0.997793	1	1.76496	0.00208	0.618317	0.0168	0.554924	0.0242	0.806448	0.0824	0.940627	0.655	0.897475	0.619	1.16638	0.295	1.09905	0.345	1.1046
Pjdr2_0752	family 5 extracellular solute-binding protein	44.811	1.07e-11	95.647	89.543	94.294	150.669	102.682	137.747	125.555	69.449	150.33	84.868	170.815	1.37723	0.00273	1.28934	0.0408	1.35774	0.00147	2.16948	0.000489	1.47851	0.00254	1.98342	3.53e-05	1.80787	0.000107	2.1646	0.000113	1.22202	0.123	2.45956	2.88e-05	1.01435	0.841	0.931496	0.471	0.594306	0.00784	0.872049	0.193	0.918315	0.5	1.46734	0.0218	1.19732	0.0463	1.09135
Pjdr2_0753	exodeoxyribonuclease III Xth	32.284	2.15e-10	37.392	33.82	35.15	46.21	43.421	44.8	43.699	24.357	50.325	39.499	64.56	1.53517	0.00174	1.38851	0.0454	1.4431	0.000991	1.89716	0.000323	1.78268	0.000696	1.8393	8.46e-05	1.79408	0.000137	2.06612	0.000137	1.62165	0.00289	2.65055	4.85e-05	1.0638	0.449	0.861155	0.2	0.73189	0.0413	0.77889	0.0854	0.80951	0.19	1.06422	0.546	1.15163	0.0808	1.12331
Pjdr2_0754	phosphoribosylformimino-5-aminoimidazole carboxamide ribotide isomerase	9.179	1.17e-05	52.075	38.496	49.393	80.868	44.814	66.809	51.096	40.32	59.119	42.824	77.436	1.29155	0.0071	0.954771	0.815	1.22503	0.0219	2.00568	0.000392	1.11147	0.427	1.65699	7.08e-05	1.26729	0.0169	1.46625	0.0021	1.06212	0.752	1.92054	6.16e-05	1.05431	0.592	1.16203	0.39	0.476033	0.00785	0.85902	0.492	1.10217	0.711	1.80454	0.0125	1.157	0.189	0.88489
Pjdr2_0755	hypothetical protein	13.251	5.83e-07	23.237	21.895	26.096	22.914	28.854	18.993	17.272	23.119	13.529	16.147	13.601	1.00509	0.954	0.947019	0.737	1.12874	0.126	0.991119	0.925	1.24804	0.035	0.821536	0.0438	0.747075	0.00766	0.585182	0.000516	0.698399	0.0556	0.588312	0.0019	0.890453	0.165	0.805332	0.0661	0.955505	0.77	0.758805	0.0964	0.904408	0.52	0.79414	0.0582	0.783298	0.0269	0.712302
Pjdr2_0756	ABC transporter	6.24	0.000205	0.888	2.864	1.649	1.342	1.542	1.298	1.028	2.173	0.744	0.885	0.997	0.408804	0.00254	1.31767	0.12	0.758975	0.0926	0.617439	0.00992	0.709617	0.0225	0.597098	0.058	0.473251	0.0234	0.342507	0.00272	0.407399	0.00169	0.458971	0.0374	0.538627	0.031	0.576091	0.0339	2.13409	0.0036	1.85688	0.00292	1.06956	0.776	0.870101	0.294	0.723733	0.356	0.573619
Pjdr2_0757	binding-protein-dependent transport system inner membrane protein	2.869	0.0197	18.103	15.387	19.033	13.535	22.506	15.403	16.288	15.651	15.775	18.048	17.189	1.15668	0.146	0.983157	0.945	1.21613	0.055	0.864822	0.161	1.43802	0.0769	0.98415	0.866	1.04071	0.726	1.00795	0.958	1.15315	0.386	1.09831	0.408	0.951121	0.353	0.804357	0.289	1.13683	0.402	0.683687	0.117	0.845694	0.574	0.601397	0.0272	0.968529	0.81	1.02419
Pjdr2_0758	exonuclease RNase T and DNA polymerase III	10.224	4.96e-06	40.519	36.445	49.76	36.621	63.85	42.147	42.482	31.784	49.198	52.503	54.061	1.27486	0.011	1.14667	0.321	1.56559	0.000176	1.15219	0.0326	2.00891	0.00619	1.32607	0.000673	1.3366	0.0015	1.54792	0.00136	1.65188	0.0039	1.70092	5.37e-05	0.814297	0.0474	0.6346	0.0733	0.995209	0.985	0.570792	0.0351	0.779323	0.448	0.573539	0.0216	1.1581	0.137	1.1673
Pjdr2_0759	TetR family transcriptional regulator	6.436	0.000165	4.302	4.021	5.454	6.764	7.26	6.406	7.197	3.443	5.747	8.174	6.716	1.24944	0.275	1.16767	0.593	1.58393	0.00559	1.96445	0.00227	2.10846	0.00607	1.86049	0.00253	2.09033	0.00115	1.66902	0.00982	2.37396	0.000636	1.95047	0.00447	0.78882	0.255	0.592584	0.0938	0.594399	0.0666	0.553801	0.071	0.751228	0.327	0.931699	0.699	0.798447	0.115	0.897084
Pjdr2_0760	aliphatic sulfonates family ABC transporter periplsmic ligand-binding protein	6.339	0.000184	0.928	0.879	0.695	0.819	0.871	0.901	0.966	0.904	0.699	0.541	0.416	1.02603	0.886	0.971638	0.897	0.768658	0.227	0.90606	0.607	0.963734	0.845	0.996744	0.998	1.06816	0.727	0.773133	0.127	0.598266	0.0491	0.459996	0.00235	1.33483	0.16	1.06464	0.621	1.07238	0.657	1.0082	0.952	0.797583	0.492	0.940156	0.721	0.723802	0.0551	0.775659
Pjdr2_0761	taurine dioxygenase	8.508	2.1e-05	2.035	2.291	2.276	1.965	2.202	1.602	2.195	3.466	1.336	1.392	1.51	0.587265	0.00107	0.661185	0.0174	0.656731	0.00176	0.567122	0.00251	0.635487	0.00885	0.462157	0.000405	0.633349	0.0138	0.385467	0.000826	0.40165	0.000837	0.435636	0.0038	0.894224	0.108	0.924118	0.56	1.16586	0.244	1.04044	0.784	1.03343	0.867	0.892422	0.437	0.608617	0.041	0.834062
Pjdr2_0762	stress responsive alpha-beta barrel domain-containing protein	10.018	5.83e-06	504.094	595.587	515.085	499.745	462.811	438.894	733.85	379.206	789.737	660.704	793.074	1.32934	0.00355	1.57062	0.0388	1.35833	0.00166	1.31787	0.014	1.22048	0.27	1.1574	0.0388	1.93523	9.42e-05	2.08261	0.000162	1.74234	0.0039	2.09141	0.000797	0.978662	0.741	1.0892	0.716	1.19178	0.299	1.28689	0.297	1.11295	0.736	1.0798	0.711	1.07616	0.37	1.79938
Pjdr2_0763	hypothetical protein	13.72	4.33e-07	1.955	10.672	3.218	4.452	3.08	3.803	12.307	16.253	2.87	5.097	10.486	0.120306	0.00114	0.65662	0.301	0.197971	0.00141	0.273947	0.000721	0.189511	0.00311	0.233986	0.00075	0.757228	0.168	0.176575	0.00159	0.313608	0.000251	0.645177	0.0492	0.607694	0.268	0.634823	0.384	2.39689	0.0293	3.4648	0.0273	1.04464	0.965	1.44554	0.261	0.233186	0.00546	0.754637
Pjdr2_0764	2-dehydro-3-deoxyphosphogluconate aldolase	7.223	7.21e-05	234.424	273.231	232.466	239.921	241.333	211.794	281.521	211.092	352.805	390.413	262.715	1.11053	0.15	1.29437	0.112	1.10125	0.169	1.13657	0.113	1.14326	0.517	1.00332	0.971	1.33364	0.0117	1.67134	0.00104	1.84949	0.00237	1.24456	0.0461	1.00842	0.876	0.971372	0.924	1.13884	0.302	1.13217	0.62	0.963256	0.932	0.994147	0.991	1.25321	0.0438	1.6658
Pjdr2_0765	class II fumarate hydratase	7.556	5.16e-05	336.954	268.125	371.489	354.751	327.719	250.077	253.217	315.689	318.998	304.824	187.906	1.06736	0.172	0.849334	0.343	1.17676	0.00774	1.12374	0.0614	1.03811	0.72	0.792162	0.00352	0.802108	0.0351	1.01048	0.856	0.965584	0.854	0.595224	0.000397	0.907035	0.0692	1.02818	0.848	0.755812	0.105	0.818157	0.291	1.13356	0.497	1.08249	0.498	1.25978	0.0576	1.2756
Pjdr2_0766	ABC transporter	21.946	7.1e-09	90.641	62.77	99.248	99.516	116.867	78.973	69.753	64.813	77.852	67.959	93.696	1.39849	0.00138	0.968473	0.747	1.53129	0.000337	1.53543	0.00123	1.80314	0.00072	1.21847	0.00553	1.07621	0.217	1.20117	0.0228	1.04853	0.75	1.44563	0.00188	0.913279	0.109	0.775588	0.0411	0.630751	0.00498	0.537104	0.00184	0.849234	0.28	0.851532	0.144	1.11612	0.135	0.985803
Pjdr2_0767	fumarylacetoacetate hydrolase	19.394	2.13e-08	177.935	135.412	184.282	219.965	191.542	161.234	164.583	116.462	181.533	151.68	266.582	1.52783	0.000886	1.16271	0.153	1.58233	0.000374	1.88872	0.000302	1.64467	0.00386	1.38443	0.0013	1.41318	0.00132	1.55873	0.00067	1.3024	0.0946	2.28899	0.000159	0.965563	0.546	0.928962	0.574	0.615609	0.00406	0.706959	0.0262	0.962094	0.834	1.14839	0.266	1.10299	0.133	1.1259
Pjdr2_0768	EmrB/QacA subfamily drug resistance transporter	21.406	8.87e-09	5.083	9.29	3.609	6.727	4.645	4.134	3.606	5.026	4.35	4.102	8.21	1.0115	0.935	1.84845	0.00938	0.718168	0.0107	1.33861	0.0103	0.924286	0.452	0.822513	0.0991	0.717574	0.0142	0.865516	0.146	0.816296	0.187	1.63353	0.00512	1.40844	0.0358	1.09436	0.547	1.38088	0.0309	1.99987	0.00321	0.776998	0.204	1.44826	0.00877	1.20617	0.106	1.05228
Pjdr2_0769	ferritin	132.393	0	15.884	357.192	23.315	385.733	21.585	35.002	78.472	34.56	158.74	127.756	197.902	0.459617	0.000289	10.3355	0.000273	0.674634	0.00443	11.1613	8.13e-06	0.624573	0.0254	1.01279	0.887	2.27063	0.000875	4.59319	0.00121	3.69667	3.91e-05	5.72636	9.03e-06	0.681284	0.00399	0.735891	0.127	0.92601	0.644	16.5481	0.000122	1.08015	0.776	17.8703	0.000107	2.02287	0.0473	4.5352
Pjdr2_0770	LacI family transcriptional regulator	156.132	0	13.408	233.617	18.305	334.919	20.84	23.901	19.393	27.053	150.978	120.839	211.648	0.495641	0.000134	8.63563	7.44e-05	0.676647	0.00104	12.3803	4.27e-06	0.770332	0.0449	0.883491	0.0228	0.716846	0.000871	5.58088	0.00144	4.46682	9.85e-06	7.82355	1.12e-06	0.732496	0.0161	0.643413	0.0271	0.697531	0.0177	11.2103	5.73e-05	0.878384	0.54	16.0714	6.84e-05	7.78533	0.00209	6.31686
Pjdr2_0771	extracellular solute-binding protein	479.081	0	3.856	5523.73	2.371	1543.12	2.629	3.289	4.793	63.957	595.639	842.81	404.097	0.0602895	2.08e-05	86.3666	8.33e-06	0.0370712	7.21e-07	24.1275	3.35e-05	0.0411016	1.69e-05	0.0514194	2.37e-06	0.0749462	1.78e-06	9.31316	0.000783	13.1778	6.18e-07	6.31828	4.61e-06	1.62632	0.0486	1.46684	0.188	3.57959	0.00284	2101.29	9.46e-06	0.90194	0.734	587.021	6.48e-05	124.265	0.000122	181.121
Pjdr2_0772	binding-protein-dependent transport system inner membrane protein	331.429	0	1.087	1174.11	0.781	432.559	0.859	1.289	1.4	12.455	122.813	177.174	60.565	0.0873126	6.97e-06	94.2674	2.4e-05	0.0627229	4.66e-06	34.7295	2.93e-05	0.0690031	5.64e-06	0.10352	1.33e-06	0.11243	8.71e-06	9.86049	0.00119	14.2251	3.46e-06	4.8627	4.89e-06	1.39204	0.0934	1.26534	0.176	2.71433	0.0104	1366.13	9.46e-06	0.908987	0.72	503.304	6.24e-05	87.7032	0.00029	95.2522
Pjdr2_0773	binding-protein-dependent transport system inner membrane protein	311.711	0	1.304	1389.48	0.844	600.514	0.847	1.112	1.885	10.309	176.509	227.008	113.075	0.126517	3.18e-05	134.783	2.69e-05	0.0818575	4.19e-05	58.2516	1.4e-05	0.0821392	4.8e-05	0.107901	0.00028	0.18284	9e-06	17.1219	0.000246	22.0204	1.6e-06	10.9686	1.6e-06	1.54557	0.117	1.54027	0.121	2.31381	0.0148	1640.91	1.59e-05	0.996571	1	709.181	6.24e-05	93.6439	0.000125	158.681
Pjdr2_0774	alpha amylase	290.336	0	1.974	1127.26	1.849	688.402	1.34	1.534	2.922	9.879	239.333	283.559	220.276	0.199788	4e-05	114.108	4.52e-05	0.187127	5.52e-06	69.6843	7.57e-06	0.135683	0.00126	0.155263	0.000343	0.295791	0.000122	24.2268	9.69e-05	28.7036	4.9e-07	22.2977	1.26e-06	1.06766	0.617	1.47247	0.352	1.63749	0.0698	840.99	5.26e-05	1.37915	0.593	513.584	0.000115	81.9049	0.000107	156.037
Pjdr2_0775	hypothetical protein	32.935	1.8e-10	1.059	11.242	1.827	2.87	3.412	3.093	4.279	19.363	2.188	1.99	3.821	0.0547082	0.000104	0.580584	0.00367	0.0943581	2.64e-05	0.148216	2.85e-05	0.176197	0.000253	0.159757	0.000198	0.221001	1.22e-05	0.113014	1.58e-05	0.102759	3.97e-05	0.197356	1.38e-05	0.579794	0.144	0.310494	0.0279	3.91713	0.000634	3.29507	0.0019	0.535525	0.213	0.841196	0.435	0.511372	0.00317	0.707413
Pjdr2_0776	AraC family transcriptional regulator	120.865	1.15e-15	1.986	10.24	2.168	3.778	3.587	3.614	4.271	19.642	2.181	2.264	3.975	0.10113	5.51e-06	0.521319	0.00396	0.110393	3.79e-06	0.192319	5.6e-05	0.182607	2.66e-05	0.183969	1.17e-05	0.217428	2.22e-05	0.111013	2.37e-05	0.115272	2.75e-06	0.202361	4.91e-05	0.916088	0.205	0.553811	0.00304	2.7107	0.0013	2.85487	0.000207	0.604539	0.0142	1.05319	0.698	0.510575	0.00373	0.603435
Pjdr2_0777	sensor with HAMP domain	78.423	5.42e-14	3.785	22.295	3.631	3.478	4.482	5.863	6.832	34.666	3.11	2.228	6.02	0.109185	6.97e-05	0.643138	0.0416	0.104753	9.2e-06	0.10033	6.59e-05	0.129304	4.27e-05	0.169141	1.33e-05	0.197084	2.43e-05	0.0897032	4.21e-05	0.0642793	1.64e-06	0.173651	1.67e-05	1.04231	0.849	0.844406	0.468	6.41024	0.000876	4.97386	0.000248	0.810129	0.36	0.775923	0.226	0.455152	0.00488	0.530344
Pjdr2_0778	extracellular solute-binding protein	27.436	9.49e-10	0.586	1.916	0.352	0.578	0.644	1.219	1.262	6.687	0.526	0.316	0.764	0.0876383	0.000134	0.2865	0.0033	0.0526794	3.76e-05	0.0863911	1.33e-05	0.0963605	5.02e-06	0.182241	1.41e-05	0.188795	2.99e-05	0.0786347	0.000129	0.0472414	2.24e-05	0.114305	1.76e-06	1.66362	0.189	0.909483	0.782	3.31631	0.00346	2.97321	0.00327	0.546691	0.214	0.89654	0.436	0.416509	0.0243	0.431487
Pjdr2_0779	binding-protein-dependent transport system inner membrane protein	17.106	6.44e-08	0.225	1.625	0.586	0.458	0.547	0.822	1.021	4.924	0.499	0.371	0.75	0.0456031	0.000267	0.329894	0.00028	0.118953	1.25e-06	0.0929879	8.29e-05	0.111178	1.06e-05	0.16693	2.63e-05	0.207415	3.29e-05	0.101353	0.00151	0.075359	1.25e-05	0.152353	0.000235	0.383372	0.0574	0.41018	0.0892	3.54771	0.00291	2.96725	0.00049	1.06993	0.728	0.836385	0.463	0.48865	0.15	0.607162
Pjdr2_0780	binding-protein-dependent transport system inner membrane protein	27.071	1.08e-09	0.728	2.013	0.713	0.506	0.603	0.879	0.697	5.735	0.38	0.251	0.276	0.126863	0.000286	0.350954	0.00104	0.124372	8.92e-05	0.0881599	4.63e-06	0.105067	0.000545	0.15321	0.000218	0.121459	2.63e-05	0.0663132	1.36e-05	0.0438105	4.28e-06	0.0481554	2.39e-05	1.02002	0.972	1.20745	0.711	3.98088	0.000647	3.34029	0.0114	1.18374	0.789	0.839082	0.588	0.545973	0.0246	0.432827
Pjdr2_0781	short-chain dehydrogenase/reductase SDR	12.331	1.07e-06	0.798	4.114	0.608	0.788	0.812	0.902	0.913	5.971	0.553	0.434	0.219	0.133612	1.74e-05	0.689022	0.0294	0.101871	0.000263	0.132003	5.7e-05	0.136069	0.0047	0.15106	0.000122	0.152874	7.55e-05	0.0926783	2.2e-05	0.0727226	1.98e-05	0.036718	0.0022	1.31158	0.403	0.981945	0.988	5.21975	0.000868	5.06378	0.0144	0.748672	0.759	0.97012	0.963	0.606239	0.049	0.61352
Pjdr2_0782	galactonate dehydratase	82.817	3.23e-14	1.03	10.978	0.809	4.81	1.047	1.301	1.226	6.542	2.187	2.859	2.77	0.157483	3.49e-05	1.67791	0.013	0.123663	2.61e-06	0.735274	0.0375	0.160033	3.6e-05	0.198885	3.99e-05	0.18746	2.95e-06	0.334273	0.000531	0.436949	0.000705	0.423437	8.21e-06	1.27349	0.166	0.984065	0.958	2.28202	0.00517	10.4848	0.000104	0.772732	0.345	4.59451	0.000848	1.78317	0.0164	1.68073
Pjdr2_0783	alpha amylase	741.357	0	7.835	584.335	5.697	497.907	6.492	7.308	6.998	5.207	280.465	359.635	493.635	1.50467	0.00894	112.213	8.33e-06	1.09411	0.28	95.6156	4.06e-06	1.24673	0.104	1.40338	0.00787	1.34391	0.0181	53.8591	1.91e-05	69.0625	1.52e-07	94.7953	5.22e-07	1.37525	0.023	1.20689	0.24	1.17358	0.114	90.0055	1.35e-05	0.87758	0.493	76.693	1.74e-05	40.0765	6.99e-05	38.3782
Pjdr2_0784	thioredoxin reductase	140.598	0	309.577	267.86	282.031	2016.69	276.848	1933.84	1303.02	217.569	2006.01	269.85	959.505	1.42289	0.00107	1.23115	0.125	1.29628	0.00227	9.26922	2.72e-05	1.27246	0.093	8.88842	6.66e-07	5.98899	9.83e-06	9.22013	5.3e-05	1.2403	0.139	4.41012	3.17e-06	1.09767	0.131	1.11822	0.492	0.132821	0.000427	0.967533	0.862	1.01872	0.953	7.28447	0.000468	1.53951	0.0628	1.03732
Pjdr2_0785	winged helix family two component transcriptional regulator	19.234	2.29e-08	29.56	23.168	32.303	18.548	28.169	16.191	17.917	20.396	21.009	19.405	13.394	1.44935	0.0101	1.13593	0.313	1.58383	0.00134	0.90941	0.278	1.38114	0.033	0.793826	0.0393	0.878462	0.192	1.0301	0.763	0.951419	0.759	0.656694	0.00501	0.915091	0.31	1.04938	0.771	1.24909	0.0515	0.822458	0.157	1.14675	0.464	0.658447	0.0125	1.17261	0.134	1.29763
Pjdr2_0786	histidine kinase	3.65	0.00583	55.987	61.024	58.622	62.474	68.708	61.034	59.722	53.128	75.645	49.019	58.068	1.05382	0.279	1.14862	0.398	1.10343	0.0319	1.17593	0.0373	1.29327	0.0864	1.14881	0.00671	1.12413	0.179	1.42384	0.000672	0.922661	0.522	1.09299	0.094	0.955046	0.353	0.814855	0.235	0.976782	0.899	0.888158	0.578	0.85321	0.521	0.909269	0.544	1.26661	0.0492	1.2394
Pjdr2_0787	UTP-glucose-1-phosphate uridylyltransferase	4.649	0.00143	107.203	102.787	114.517	134.994	132.366	111.305	102.955	100.713	125.313	87.377	109.685	1.06444	0.395	1.02059	0.892	1.13706	0.0892	1.34038	0.015	1.31428	0.0805	1.10516	0.174	1.02226	0.817	1.24425	0.0594	0.867581	0.318	1.08908	0.29	0.936129	0.162	0.809901	0.195	0.761422	0.0522	0.77654	0.144	0.865159	0.529	1.01985	0.914	1.21716	0.118	1.12585
Pjdr2_0788	ABC transporter	15.311	1.69e-07	3713.17	4414.59	4104.27	6243.25	4548.56	6319.39	6653.03	3722.51	5626.19	5569.64	5129.98	0.997492	0.972	1.18592	0.211	1.10256	0.0553	1.67716	0.0002	1.22191	0.195	1.69762	0.000123	1.78724	0.000124	1.5114	0.000823	1.49621	0.00944	1.3781	0.0032	0.904708	0.0484	0.816339	0.268	0.707099	0.0237	0.970546	0.891	0.902323	0.7	1.37258	0.0791	0.845658	0.0545	0.890305
Pjdr2_0789	transporter permease	11.586	1.79e-06	1788.08	1771.48	1831.34	2963.22	1930.15	2548.18	2113.56	1741.27	1976.6	1684.03	1691.88	1.02688	0.696	1.01735	0.884	1.05172	0.414	1.70176	0.000611	1.10847	0.409	1.4634	0.00118	1.2138	0.057	1.13515	0.11	0.967128	0.829	0.971633	0.752	0.976379	0.605	0.926393	0.601	0.597821	0.00285	0.917794	0.536	0.948805	0.792	1.53523	0.0161	0.935202	0.465	0.775694
Pjdr2_0790	periplasmic binding protein	11.78	1.57e-06	1618.19	2150.39	1762.15	2724.53	1946.18	2697.11	2314.05	1779.64	2151.05	1701.45	1685.08	0.909278	0.163	1.20833	0.156	0.990169	0.872	1.53094	0.0028	1.09358	0.526	1.51553	0.00046	1.30029	0.00915	1.2087	0.046	0.956063	0.74	0.946864	0.385	0.918306	0.111	0.83147	0.276	0.789269	0.0868	1.10493	0.57	0.905439	0.682	1.39994	0.0676	0.92956	0.414	0.797541
Pjdr2_0791	NEAr transporter	3.273	0.0104	1481.66	1280.8	1414.69	1587.1	1568.61	1613.6	1894.3	1444.93	1697.5	1419.06	1233.66	1.02542	0.638	0.886406	0.594	0.979068	0.653	1.09839	0.326	1.08559	0.295	1.11673	0.0321	1.31099	0.00322	1.17479	0.0642	0.982094	0.902	0.853785	0.0266	1.04734	0.405	0.944575	0.571	0.807008	0.334	0.816521	0.365	0.901877	0.462	1.01179	0.94	0.896111	0.242	1.05199
Pjdr2_0792	NEAr transporter	37.942	4.94e-11	3298.82	3756.94	2881.68	3357.12	2898.44	3008.2	4088.81	3006.5	3215.79	2893.22	1424.04	1.09723	0.136	1.24961	0.0972	0.958483	0.398	1.11662	0.221	0.964057	0.669	1.00057	1	1.35999	0.000819	1.06961	0.278	0.962323	0.757	0.473653	1.48e-05	1.14476	0.0939	1.13814	0.266	1.1191	0.41	1.2962	0.0818	0.994219	0.989	1.15825	0.259	0.786485	0.0164	1.06901
Pjdr2_0793	periplasmic binding protein	36.528	6.98e-11	911.117	821.201	835.036	704.003	750.473	714.14	632.301	975.322	477.367	370.742	291.055	0.934171	0.195	0.84198	0.267	0.856164	0.00515	0.721816	0.0039	0.769462	0.129	0.732209	0.000757	0.6483	0.000292	0.489446	3.91e-05	0.380123	0.000134	0.29842	2.98e-06	1.09111	0.143	1.21406	0.342	1.16647	0.316	1.09425	0.697	1.11268	0.715	0.938079	0.741	0.754968	0.00836	0.668451
Pjdr2_0794	transporter permease	12.84	7.59e-07	577.794	450.951	566	515.746	451.646	459.624	395.545	610.567	291.876	212.181	205.597	0.946324	0.326	0.738577	0.292	0.927007	0.112	0.8447	0.0378	0.739717	0.257	0.752783	0.00505	0.647832	0.000383	0.478042	6.42e-05	0.347516	0.000198	0.336732	2.33e-05	1.02084	0.713	1.27931	0.446	0.874367	0.603	0.99846	1	1.25319	0.635	1.14192	0.643	0.73791	0.00675	0.635032
Pjdr2_0795	ABC transporter	3.256	0.0107	586.281	364.354	634.991	514.194	464.02	508.113	491.951	609.763	322.776	262.08	243.783	0.96149	0.429	0.597534	0.394	1.04137	0.421	0.843269	0.0292	0.760984	0.466	0.833296	0.0153	0.80679	0.00932	0.529346	9.2e-05	0.429807	0.00057	0.3998	2.73e-05	0.92329	0.241	1.26348	0.624	0.708593	0.526	0.785213	0.749	1.36846	0.651	1.10813	0.808	0.656114	0.00345	0.635243
Pjdr2_0796	hypothetical protein	2.006	0.0855	0.409	0.256	0.944	0.542	0.571	0.005	0.004	0.343	0.004	0.032	0.004	1.19252	0.35	0.745439	0.675	2.75176	0.00526	1.57991	0.267	1.66523	0.39	0.0153179	0.152	0.0127962	0.114	0.0106414	0.0822	0.0942637	0.24	0.0109807	0.0853	0.433365	0.00897	0.716131	0.642	0.471824	0.29	0.44765	0.355	1.65249	0.641	0.948766	0.954	0.83161	0.978	0.694704
Pjdr2_0797	hypothetical protein	4.792	0.00118	31.681	14.284	36.78	30.613	25.435	38.527	19.251	26.678	10.583	7.5	19.015	1.18752	0.163	0.535425	0.331	1.37866	0.0328	1.14748	0.219	0.95338	0.943	1.44414	0.0148	0.721613	0.0532	0.39668	0.000327	0.281122	0.0014	0.712769	0.0466	0.861362	0.305	1.24559	0.772	0.466609	0.191	0.561607	0.496	1.44607	0.716	1.20359	0.761	0.549712	0.0119	0.274683
Pjdr2_0798	peptidase S1 and S6 chymotrypsin/Hap	38.497	4.31e-11	70.21	63.509	74.8	126.191	75.367	91.627	104.841	51.477	101.294	64.443	157.806	1.36391	0.00432	1.23372	0.0728	1.45307	0.00112	2.45139	0.00037	1.46409	0.0117	1.77996	0.000115	2.03664	5.72e-05	1.96774	0.000178	1.25188	0.113	3.06556	1.42e-05	0.938641	0.406	0.931576	0.621	0.503274	0.00393	0.842657	0.204	0.992474	0.987	1.67435	0.0163	0.966166	0.63	1.1055
Pjdr2_0799	hypothetical protein	67.821	2.16e-13	19.63	25.348	11.987	13.657	14.6	23.172	157.054	21.318	14.406	13.406	30.659	0.920855	0.174	1.18906	0.357	0.562319	0.00248	0.640635	0.0045	0.68486	0.0292	1.08698	0.392	7.36733	3.21e-05	0.675783	0.000704	0.628866	0.00766	1.43819	0.00072	1.6376	0.015	1.34459	0.118	1.85606	0.017	1.7362	0.0407	0.821071	0.54	0.935425	0.721	0.091727	6.77e-05	0.621708
Pjdr2_0800	hypothetical protein	13.137	6.27e-07	3.632	2.831	1.446	2.925	3.971	4.965	25.562	5.75	3.992	2.731	9.393	0.631584	0.0216	0.492333	0.177	0.251399	0.00179	0.508733	0.0031	0.690528	0.261	0.863382	0.194	4.4453	0.0007	0.694162	0.0202	0.474913	0.0191	1.63343	0.000947	2.51228	0.0357	0.914638	0.861	0.967764	0.957	0.712981	0.564	0.364067	0.239	0.73673	0.408	0.156156	0.00135	0.804004
Pjdr2_0801	superoxide dismutase	46.84	7e-12	9009.04	4538.06	5819.61	5651.07	5204.98	5290.79	5894.34	4949.85	12438	3746.15	7804.77	1.82006	0.000445	0.916807	0.451	1.17571	0.0285	1.14167	0.085	1.05154	0.638	1.06888	0.292	1.19081	0.0345	2.5128	6.25e-05	0.756821	0.0745	1.57677	0.000755	1.54805	0.00292	1.73085	0.0107	0.803043	0.0657	0.871869	0.306	1.11809	0.513	1.08571	0.461	2.11015	0.000281	2.35087
Pjdr2_0802	N-acetyltransferase GCN5	38.655	4.16e-11	2293.48	2203.12	2333.22	3003.62	2514.89	2809.36	2952.26	894.174	4839.98	2039.47	6348.25	2.56491	6.25e-05	2.46386	0.0108	2.60935	2.73e-05	3.3591	4.36e-05	2.81252	0.00207	3.14186	1.4e-05	3.30166	1.7e-05	5.41279	1.12e-05	2.28084	0.00034	7.09957	2.76e-06	0.982969	0.815	0.911962	0.711	0.733489	0.157	0.876033	0.655	0.927763	0.827	1.19434	0.389	1.63941	0.00145	1.7228
Pjdr2_0803	hypothetical protein	37.792	5.11e-11	72.883	64.698	101.276	90.508	120.531	90.627	70.58	44.774	105.992	70.138	127.341	1.6278	0.000204	1.445	0.0183	2.26193	2.21e-05	2.02145	0.000128	2.69199	0.00033	2.02408	0.000105	1.57637	0.000511	2.36725	6.62e-05	1.56648	0.00795	2.84407	2.72e-05	0.719651	0.00182	0.604683	0.0157	0.714833	0.0183	0.536777	0.00606	0.840245	0.41	0.750912	0.0573	1.50171	0.00408	1.16954
Pjdr2_0804	signal peptidase I	25.408	1.9e-09	71.183	59.541	90.43	80.58	107.808	76.213	61.737	43.622	90.868	53.246	83.064	1.63182	0.000255	1.36493	0.0283	2.07304	2.57e-05	1.84724	0.000335	2.47143	7.41e-05	1.74713	0.000259	1.41528	0.00406	2.08309	3.81e-05	1.22063	0.158	1.90419	0.00025	0.787164	0.0152	0.660274	0.0109	0.738906	0.0358	0.552286	0.00309	0.838801	0.256	0.747437	0.0306	1.47186	0.00803	1.19229
Pjdr2_0805	ribonuclease H	21.779	7.6e-09	52.279	46.817	75.217	54.258	82.972	57.927	38.696	39.223	50.665	31.089	40.094	1.33286	0.0142	1.19359	0.155	1.91765	0.000324	1.38331	0.018	2.11536	0.00134	1.47685	0.00164	0.986545	0.926	1.29171	0.0134	0.792605	0.0898	1.02221	0.789	0.695047	0.0125	0.630085	0.0277	0.862854	0.261	0.564252	0.00755	0.906536	0.658	0.653937	0.029	1.30933	0.0831	0.874638
Pjdr2_0806	iron-sulfur cluster binding protein	25.829	1.64e-09	43.261	33.859	62.981	59.339	68.017	51.449	32.738	34.413	44.755	24.267	56.585	1.25713	0.00271	0.983909	0.936	1.83017	4.37e-05	1.72436	0.00102	1.97652	0.000832	1.49506	0.000906	0.951327	0.61	1.30055	0.00294	0.705186	0.0293	1.64432	0.000332	0.686892	0.00131	0.636029	0.0155	0.570595	0.0132	0.497798	0.00772	0.925953	0.671	0.872419	0.33	1.3671	0.0311	0.869901
Pjdr2_0807	hypothetical protein	3.394	0.0086	231.376	177.787	311.443	240.465	241.647	248.296	316.547	170.201	266.979	149.397	279.238	1.35943	0.0269	1.04457	0.915	1.82986	0.000476	1.41283	0.0255	1.41978	0.231	1.45884	0.00444	1.85984	0.00875	1.56861	0.00298	0.877768	0.426	1.64063	0.000941	0.742915	0.0387	0.957494	0.922	0.739344	0.339	0.735728	0.479	1.28883	0.625	0.995109	1	0.84341	0.363	1.07524
Pjdr2_0808	GTP cyclohydrolase I	19.989	1.63e-08	339.871	263.224	406.547	481.093	385.609	485.119	476.51	295.559	588.473	319.952	914.954	1.14992	0.114	0.890597	0.662	1.37552	0.00884	1.62774	0.00341	1.30467	0.0989	1.64136	0.000716	1.61223	0.00112	1.99105	0.000299	1.08253	0.578	3.09567	2.45e-05	0.835994	0.0445	0.881389	0.447	0.547138	0.0359	0.68262	0.176	1.0543	0.838	1.24762	0.195	1.23496	0.0163	1.21305
Pjdr2_0809	phospholipase/carboxylesterase	59.426	7.53e-13	72.836	56.255	107.313	125.01	59.084	192.75	54.846	82.086	36.71	57.376	16.86	0.887306	0.043	0.685316	0.048	1.30733	0.0013	1.52291	0.00145	0.719782	0.013	2.34815	4.21e-06	0.668157	0.00022	0.447208	0.00527	0.698976	0.0458	0.205391	4.59e-06	0.678719	0.00278	1.23274	0.124	0.450003	0.00366	0.952117	0.797	1.81628	0.0257	2.1158	0.00238	0.669315	0.0963	0.190451
Pjdr2_0810	IclR family transcriptional regulator	29.58	4.78e-10	33	27.32	36.417	86.438	42.348	64.002	41.03	27.831	51.775	44.232	74.977	1.18575	0.0504	0.98166	0.883	1.30853	0.0117	3.10588	0.000275	1.52163	0.0201	2.29971	6.81e-05	1.47427	0.00462	1.86037	0.00535	1.58933	0.0103	2.69404	3.75e-05	0.906169	0.119	0.779261	0.131	0.316065	0.00118	0.645137	0.0211	0.859951	0.521	2.04115	0.00899	1.26189	0.179	0.808956
Pjdr2_0811	aconitate hydratase	55.069	1.54e-12	2.97	13.622	4.16	3.409	5.189	3.674	7.24	5.94	1.814	3.029	2.226	0.500074	9.21e-05	2.29346	0.000782	0.700332	0.000853	0.573939	0.00143	0.873572	0.194	0.618562	0.000412	1.21897	0.309	0.305454	6.42e-05	0.509929	0.00135	0.374787	3.11e-05	0.714052	0.00349	0.572447	0.00867	3.99599	0.000462	2.62538	0.00056	0.801687	0.256	0.657003	0.0207	0.250583	0.00226	0.493813
Pjdr2_0812	hypothetical protein	27.749	8.54e-10	35.083	60.735	29.434	51.406	26.035	30.145	61.016	54.196	31.37	14.531	93.589	0.647338	0.00511	1.12067	0.478	0.543095	0.000906	0.948527	0.617	0.480396	0.004	0.556226	0.00126	1.12584	0.232	0.578831	0.00198	0.268126	0.000727	1.72686	0.00816	1.19194	0.0587	1.34751	0.118	1.18148	0.236	2.33279	0.00459	1.13052	0.63	1.97447	0.0067	0.514134	0.000812	1.04064
Pjdr2_0813	D-alanine--D-alanine ligase	13.942	3.78e-07	97.206	75.225	95.428	110.132	89.317	105.227	66.043	99.036	66.435	30.319	97.105	0.981526	0.821	0.759572	0.192	0.963571	0.618	1.11204	0.29	0.901861	0.682	1.06252	0.386	0.66686	0.00387	0.670817	0.00257	0.306144	9.67e-05	0.9805	0.731	1.01863	0.877	1.08833	0.809	0.683044	0.0819	0.842227	0.599	1.06842	0.903	1.23305	0.448	1.00593	0.975	0.631347
Pjdr2_0814	hypothetical protein	7.823	3.98e-05	106.432	122.249	116.412	151.531	119.251	143.064	122.375	122.688	117.49	64.161	133.059	0.867498	0.112	0.996421	0.99	0.948844	0.422	1.23509	0.0802	0.971987	0.886	1.16608	0.087	0.997452	0.993	0.95763	0.701	0.52296	0.00103	1.08453	0.403	0.914268	0.327	0.8925	0.629	0.80676	0.147	1.02514	0.919	0.97619	0.958	1.27069	0.271	0.960076	0.803	0.821238
Pjdr2_0815	UV-endonuclease UvdE	12.29	1.1e-06	188.963	176.314	195.496	284.919	196.822	214.549	178.036	177.827	202.51	100.964	228.54	1.06263	0.245	0.991496	0.974	1.09936	0.0783	1.60223	0.00275	1.10682	0.376	1.20651	0.0217	1.00118	1	1.13881	0.228	0.567765	0.00146	1.28518	0.00656	0.966584	0.602	0.960072	0.803	0.618823	0.0273	0.895808	0.569	0.993262	0.993	1.4476	0.0481	1.13747	0.429	0.943889
Pjdr2_0816	hypothetical protein	6.4	0.000172	24.606	15.251	30.942	19.879	24.198	17.613	13.931	19.43	12.493	9.743	10.49	1.26635	0.0946	0.784906	0.505	1.59248	0.00756	1.02308	0.855	1.24538	0.559	0.906447	0.432	0.716987	0.0168	0.642978	0.00622	0.501446	0.00248	0.539897	0.00248	0.795209	0.109	1.01684	0.986	0.767197	0.408	0.630256	0.368	1.27871	0.714	0.821504	0.618	0.896778	0.202	0.709338
Pjdr2_0817	inositol monophosphatase	20.908	1.1e-08	395.301	327.058	386.718	439.269	350.334	969.72	364.249	351.462	697.306	268.307	980.537	1.12473	0.184	0.930564	0.57	1.10031	0.331	1.24984	0.0911	0.99679	0.997	2.75911	1.13e-05	1.03638	0.7	1.98401	0.0181	0.763404	0.0557	2.78988	1.23e-05	1.02219	0.886	1.12836	0.591	0.744549	0.0931	0.933561	0.755	1.10386	0.767	1.25386	0.296	1.91436	0.0424	0.719079
Pjdr2_0818	S-layer protein	36.62	6.82e-11	9.035	11.792	9.28	16.113	9.867	10.652	11.23	12.448	9.728	5.766	19.484	0.725775	0.000713	0.947259	0.656	0.745525	0.000535	1.29437	0.0101	0.792679	0.0282	0.855713	0.0205	0.902148	0.111	0.781484	0.00386	0.463216	0.000942	1.56522	0.000234	0.973509	0.567	0.915599	0.413	0.731828	0.0404	1.19501	0.205	0.940513	0.683	1.63291	0.00681	0.866248	0.0906	0.913255
Pjdr2_0819	AraC family transcriptional regulator	57.956	9.48e-13	7.212	24.383	7.104	11.699	7.738	17.702	17.728	31.403	10.433	9.424	7.44	0.229659	6.06e-06	0.776447	0.0816	0.226217	2.61e-06	0.372538	0.000454	0.246392	0.000126	0.563706	7.53e-05	0.56451	0.000214	0.332213	0.000203	0.300099	5.27e-05	0.236932	4.66e-06	1.01522	0.804	0.932089	0.672	2.08421	0.00602	3.15127	0.00102	0.918117	0.708	1.51197	0.0592	0.588498	0.0099	0.589338
Pjdr2_0820	signal transduction histidine kinase LytS	99.198	5.86e-15	5.159	14.018	4.094	7.044	3.999	9.163	10.792	16.714	5.527	4.504	3.641	0.308646	1.61e-05	0.838667	0.204	0.244916	3.3e-06	0.421431	0.00013	0.239254	7.03e-05	0.548243	6.16e-05	0.6457	0.000348	0.330698	2.8e-05	0.26948	1.51e-05	0.217825	1.92e-05	1.26021	0.0167	1.29003	0.107	1.99005	0.0038	3.50534	0.000624	1.02367	0.927	1.76144	0.00783	0.512154	0.000414	0.603195
Pjdr2_0821	binding-protein-dependent transport system inner membrane protein	3.553	0.00675	1.583	1.604	1.21	1.362	1.228	2.664	2.095	2.832	1.459	1.213	1.731	0.558917	0.126	0.566446	0.0168	0.427022	0.000659	0.480812	0.0038	0.433468	0.0044	0.940467	0.645	0.739639	0.104	0.515223	0.00234	0.428108	0.00793	0.611122	0.00773	1.30887	0.527	1.28941	0.613	1.1781	0.409	1.30678	0.233	0.985128	0.984	1.10922	0.674	0.696586	0.112	0.547837
Pjdr2_0822	binding-protein-dependent transport system inner membrane protein	5.503	0.000483	1.37	1.654	1.305	1.381	1.232	2.526	2.057	3.154	1.353	1.224	0.868	0.434344	0.00081	0.524331	0.0163	0.413739	0.0108	0.437787	0.00257	0.390442	0.00317	0.800869	0.138	0.651959	0.0186	0.428826	0.00208	0.388072	0.00231	0.275156	0.0102	1.0498	0.876	1.11244	0.591	1.19768	0.306	1.34292	0.157	1.05967	0.928	1.12126	0.591	0.65775	0.0347	0.535451
Pjdr2_0823	extracellular solute-binding protein	36.264	7.46e-11	7.096	8.766	4.365	4.621	4.182	6.763	6.971	18.169	3.752	3.91	3.155	0.390558	0.000323	0.482448	0.0104	0.240249	4.63e-06	0.254312	1.39e-05	0.230146	0.000148	0.372234	1.31e-05	0.383684	7.72e-05	0.206505	4.21e-05	0.215174	5.12e-05	0.173665	4.07e-06	1.62564	0.0118	1.697	0.0414	1.89707	0.00848	2.09627	0.013	1.0439	0.872	1.105	0.501	0.538217	0.00549	0.554773
Pjdr2_0824	glycoside hydrolase	26.972	1.11e-09	1.719	2.425	2.237	2.414	2.657	2.606	2.179	4.096	1.842	1.533	1.64	0.419801	2e-05	0.59216	0.00311	0.546142	8.09e-05	0.589455	0.000159	0.648644	0.00173	0.63638	0.000125	0.532139	5.7e-05	0.449855	0.000112	0.374372	0.000345	0.40034	8.85e-05	0.768666	0.0102	0.647198	0.00927	1.00459	0.975	0.91292	0.396	0.841976	0.284	0.90875	0.3	0.845371	0.0794	0.706896
Pjdr2_0825	glutamate-1-semialdehyde aminotransferase	25.805	1.66e-09	84.946	53.135	91.097	87.959	101.62	79.367	73.04	39.186	81.873	66.118	57.919	2.16777	0.000154	1.35598	0.0612	2.32474	6.86e-05	2.24466	0.000205	2.59329	0.000493	2.0254	0.000111	1.86395	0.000532	2.08937	0.000234	1.6873	0.00588	1.47807	0.00285	0.932479	0.251	0.835916	0.21	0.60409	0.00714	0.52288	0.00597	0.896445	0.582	0.865566	0.281	1.12093	0.209	1.03158
Pjdr2_0826	cell envelope-related transcriptional attenuator	35.197	9.81e-11	144.639	112.751	179.424	123.911	195.406	129.51	110.971	90.712	123.71	148.433	89.293	1.59448	0.000161	1.24296	0.0816	1.97796	1.25e-05	1.36598	0.0014	2.15414	0.000155	1.42771	0.000563	1.22334	0.00422	1.36377	0.00352	1.63631	0.00293	0.984362	0.865	0.806128	0.00758	0.740197	0.0252	0.909938	0.379	0.57701	0.00451	0.918212	0.516	0.634121	0.00422	1.1148	0.185	0.955215
Pjdr2_0827	ABC transporter	24.589	2.55e-09	42.733	32.775	51.645	53.063	65.279	37.742	51.15	23.921	51.622	55.83	39.515	1.78639	0.000139	1.37012	0.036	2.15893	4.65e-05	2.21822	0.000117	2.72888	0.000846	1.57774	0.000294	2.13824	9.98e-05	2.15796	0.000106	2.33389	0.00032	1.65188	0.00133	0.827441	0.0118	0.654624	0.0491	0.617667	0.00633	0.502081	0.00843	0.791143	0.397	0.812867	0.217	1.00922	0.928	1.36776
Pjdr2_0828	hypothetical protein	29.324	5.15e-10	43.063	32.602	54.261	46.804	66.255	34.689	44.015	22.817	38.22	47.799	21.403	1.88728	0.000274	1.42881	0.0632	2.37807	7.49e-05	2.05124	0.000173	2.90373	0.00125	1.52028	0.00118	1.929	0.000217	1.67506	0.000867	2.09485	0.000727	0.938007	0.347	0.79362	0.0157	0.64995	0.0701	0.696556	0.032	0.492059	0.016	0.818968	0.518	0.706416	0.0817	0.868359	0.0877	1.10181
Pjdr2_0829	hypothetical protein	29.549	4.82e-10	61.985	49.738	78.312	69.997	95.194	55.011	66.881	31.054	62.043	79.068	33.946	1.99603	3.81e-05	1.60165	0.0403	2.52178	9.34e-06	2.25404	5.46e-05	3.06541	0.000404	1.77145	1.95e-05	2.15368	7.03e-05	1.99788	6.97e-05	2.54614	0.000173	1.09311	0.0599	0.791519	0.0116	0.651146	0.045	0.710569	0.0728	0.522491	0.0222	0.822654	0.46	0.735314	0.079	0.927659	0.366	1.12782
Pjdr2_0830	peroxiredoxin	23.168	4.34e-09	88.444	75.863	111.904	106.827	125.204	80.629	101.582	42.501	109.649	117.212	71.761	2.081	6.41e-05	1.78497	0.00842	2.63299	4.22e-05	2.51353	9.1e-05	2.94592	0.000832	1.89712	6.06e-05	2.39013	0.000116	2.57992	3.05e-05	2.75789	0.000109	1.68846	0.000163	0.790356	0.0305	0.706402	0.106	0.710144	0.0393	0.605913	0.0405	0.893777	0.71	0.853226	0.381	1.07941	0.412	1.35992
Pjdr2_0831	polysaccharide deacetylase	41.16	2.34e-11	0.409	4.517	1.23	1.554	0.671	1.317	1.28	7.154	1.046	0.4	3.436	0.0571644	0.000124	0.631377	0.0352	0.171935	1.83e-06	0.217293	9.67e-06	0.0937317	0.000901	0.184093	7.06e-06	0.17894	6.46e-05	0.146199	3.73e-05	0.0558622	3.38e-07	0.480273	1.8e-05	0.332477	0.0176	0.609873	0.374	2.90565	0.00182	6.73601	0.00431	1.83433	0.381	2.31825	0.0558	0.817029	0.334	0.794162
Pjdr2_0832	ATPase AAA	140.647	0	0.917	23.69	3.627	9.583	1.453	4.789	6.321	31.916	7.22	0.312	42.444	0.0287376	7.56e-06	0.742259	0.0792	0.113638	1.21e-06	0.300241	0.000183	0.0455104	0.000184	0.150041	7.62e-06	0.198037	1.2e-05	0.226231	1.91e-05	0.00978838	4.27e-07	1.32985	0.00327	0.252888	0.00163	0.631452	0.283	2.47221	0.00397	16.3097	0.000624	2.49696	0.183	6.5972	0.00317	1.14237	0.259	1.50779
Pjdr2_0833	hypothetical protein	316.557	0	1.044	26.258	3.656	12.259	2.376	5.731	7.109	46.271	8.146	0.696	49.83	0.0225692	5.32e-06	0.567488	0.0251	0.0790128	2.79e-06	0.264937	6.32e-05	0.0513447	5.46e-06	0.123853	2.7e-06	0.15365	2.31e-06	0.176046	1.87e-05	0.0150354	7.6e-08	1.07693	0.278	0.285639	0.00263	0.439561	0.0138	2.14197	0.00831	11.0525	0.000131	1.53887	0.134	5.15997	0.000395	1.14576	0.206	1.4214
Pjdr2_0834	transglutaminase	208.986	0	1.641	18.339	3.778	12.388	3.041	6.395	7.475	41.975	8.744	1.6	47.254	0.039098	1.36e-06	0.436911	0.00294	0.0900145	5.89e-06	0.295117	0.000138	0.0724536	4.94e-06	0.152359	2.52e-06	0.178086	8.52e-06	0.208319	2.85e-05	0.0381193	9e-07	1.12576	0.134	0.434352	0.00349	0.539628	0.00631	1.48047	0.0477	6.03022	0.000118	1.24237	0.36	4.07319	0.000505	1.16977	0.211	1.36729
Pjdr2_0835	polysaccharide deacetylase	51.505	2.88e-12	1.31	5.823	2.187	2.071	2.996	1.971	3.914	4.854	1.346	1.37	4.311	0.269882	1.44e-05	1.19973	0.0798	0.450594	2.16e-05	0.426689	0.000823	0.617316	0.00894	0.406019	4.83e-05	0.806312	0.00488	0.277305	3.05e-05	0.282152	8.47e-05	0.888129	0.239	0.598947	0.003	0.437187	0.00727	2.81171	0.00182	1.94346	0.0055	0.729925	0.242	0.691201	0.0878	0.343918	0.000202	0.682985
Pjdr2_0836	GMP synthase	27.726	8.61e-10	316.442	273.189	343.77	393.39	373.501	276.412	354.615	213.657	354.844	425.159	269.067	1.48107	0.000234	1.27863	0.0238	1.60898	0.000114	1.84122	0.000315	1.74814	0.00045	1.29372	0.000597	1.65974	0.000278	1.66081	0.000129	1.98991	0.000761	1.25934	0.00814	0.920505	0.151	0.847231	0.101	0.694449	0.0115	0.731427	0.0158	0.920397	0.537	1.05325	0.633	1.00065	1	1.28375
Pjdr2_0837	AraC family transcriptional regulator	128.729	0	4.218	15.392	3.662	6.244	4.899	19.097	17.732	31.649	5.381	5.381	5.077	0.133289	5.51e-06	0.486347	0.00129	0.115721	3.59e-06	0.197299	7.76e-05	0.154787	1.04e-05	0.603393	7.67e-05	0.560275	0.000138	0.170015	4.7e-05	0.170029	3.65e-06	0.16043	1.6e-06	1.15181	0.252	0.861109	0.25	2.46502	0.00282	3.14204	0.000226	0.747615	0.204	1.27465	0.166	0.303449	0.000661	0.281765
Pjdr2_0838	glycoside hydrolase	53.781	1.92e-12	0.664	1.064	0.878	0.735	7.003	1.125	1.146	4.608	0.607	0.565	0.55	0.144089	5.55e-06	0.230986	0.00381	0.190603	1.83e-06	0.159568	3.94e-05	1.51962	0.0642	0.244225	7.21e-05	0.24878	6.44e-05	0.131742	1.95e-05	0.122682	5.77e-06	0.119269	3.24e-06	0.755964	0.0259	0.0948193	0.000738	1.44757	0.191	0.152003	0.00202	0.125428	0.00305	0.105006	0.000584	0.529553	0.0121	0.53943
Pjdr2_0839	xylose isomerase	31.985	2.34e-10	1.081	0.957	0.761	0.721	10.405	1.084	0.871	9.39	0.549	0.38	0.707	0.115123	9.34e-06	0.101947	0.00184	0.0810576	0.000182	0.0768338	2.16e-05	1.10816	0.822	0.115487	1.05e-05	0.0927605	1.46e-05	0.0584224	6.7e-06	0.0404908	1.32e-05	0.0752845	3.64e-06	1.42026	0.275	0.103886	0.00945	1.32685	0.377	0.0919964	0.0053	0.0731459	0.0404	0.0693343	0.00236	0.629819	0.0196	0.505878
Pjdr2_0840	oxidoreductase	42.79	1.64e-11	1.82	2.026	1.888	1.801	15.118	2.322	1.867	10.812	1.866	1.541	2.573	0.168345	8.24e-06	0.187378	0.00177	0.174669	1.93e-05	0.166619	0.000148	1.39831	0.176	0.214776	1.13e-05	0.172702	2.26e-05	0.172591	7.49e-05	0.142486	3.93e-06	0.237999	8.95e-05	0.963796	0.761	0.120392	0.00167	1.12459	0.677	0.134003	0.0016	0.124914	0.00723	0.119157	0.00133	0.999357	1	0.803587
Pjdr2_0841	sensor with HAMP domain	23.645	3.6e-09	0.439	0.5	0.393	0.293	1.598	0.283	0.478	1.693	0.257	0.343	0.241	0.259497	4.51e-05	0.29514	0.000415	0.232404	9.1e-05	0.172802	0.000134	0.943696	0.851	0.167226	6.78e-05	0.282156	7.74e-05	0.151539	0.000362	0.202652	3.88e-06	0.142537	4.9e-05	1.11657	0.539	0.274979	0.0164	1.70797	0.0297	0.312749	0.00983	0.24627	0.058	0.183112	0.0041	0.537076	0.06	0.906193
Pjdr2_0842	AraC family transcriptional regulator	22.063	6.77e-09	0.897	0.801	0.796	0.535	2.439	0.593	0.767	1.974	0.375	0.477	0.229	0.454489	0.00284	0.405956	0.00272	0.403511	0.000132	0.271067	0.000217	1.23562	0.323	0.3003	0.000343	0.38842	0.000232	0.190012	0.000414	0.241935	0.000689	0.115864	0.000115	1.12634	0.477	0.367824	0.0197	1.49762	0.0416	0.328546	0.00404	0.326567	0.0321	0.219378	0.00202	0.489192	0.0233	0.632739
Pjdr2_0843	binding-protein-dependent transport system inner membrane protein	46.789	7.07e-12	1.336	1.854	1.6	1.434	6.935	1.931	1.86	4.403	1.195	1.196	0.953	0.303507	0.000114	0.420999	0.00248	0.363379	3.28e-05	0.325713	5.61e-05	1.5749	0.0102	0.438607	0.000561	0.42249	0.000189	0.27135	0.000577	0.271681	3.6e-05	0.216456	6.9e-05	0.835237	0.124	0.192715	0.000659	1.29255	0.0669	0.267317	0.000491	0.230731	0.000982	0.206815	0.000293	0.642262	0.0639	0.618663
Pjdr2_0844	binding-protein-dependent transport system inner membrane protein	24.138	2.99e-09	2.763	2.897	1.655	2.398	7.577	2.341	2.791	5.603	1.857	1.739	1.976	0.493188	0.00289	0.517003	0.00211	0.295335	0.00141	0.427899	0.000792	1.35229	0.048	0.417733	0.000109	0.498107	0.000528	0.331396	3.65e-05	0.310278	1.85e-05	0.352625	0.000309	1.66992	0.11	0.364706	0.00927	1.20824	0.226	0.382317	0.00139	0.218397	0.0229	0.316426	0.00204	0.665311	0.0137	0.793321
Pjdr2_0845	extracellular solute-binding protein	38.319	4.5e-11	2.551	3.279	2.817	2.709	9.477	3.25	3.27	7.755	1.96	1.889	1.673	0.328938	2.71e-05	0.422866	0.00359	0.363294	0.000163	0.349284	2.62e-05	1.22201	0.166	0.419116	0.000133	0.421673	4.69e-05	0.252701	1.78e-05	0.243616	6.82e-05	0.215679	6.09e-05	0.905432	0.475	0.269178	0.00184	1.21067	0.213	0.346042	0.00282	0.297292	0.0136	0.285828	0.000879	0.599282	0.00357	0.602937
Pjdr2_0846	glycoside hydrolase	72.666	1.14e-13	3.851	4.717	3.79	4.672	14.132	4.865	4.999	15.717	3.441	2.664	4.383	0.245001	1.25e-05	0.30011	0.00104	0.24112	1.75e-05	0.297257	2.62e-05	0.899184	0.256	0.309524	1.74e-05	0.318092	3.64e-05	0.218934	0.00015	0.169469	6.57e-06	0.278884	1.23e-05	1.0161	0.871	0.272471	0.000227	1.0096	0.956	0.333758	0.000721	0.268155	0.000888	0.330585	0.000304	0.688272	0.0592	0.707324
Pjdr2_0847	S-layer protein	16.273	9.95e-08	1.465	1.261	1.68	1.11	2.109	1.091	1.094	1.353	1.111	1.262	1.699	1.0828	0.207	0.931901	0.48	1.24171	0.00995	0.820488	0.0288	1.55837	0.00158	0.806376	0.0232	0.808179	0.0115	0.821183	0.0477	0.932492	0.668	1.25575	0.0128	0.872024	0.0552	0.694831	0.0107	1.13579	0.224	0.597997	0.00305	0.796802	0.143	0.526504	0.00149	1.01609	0.879	1.01836
Pjdr2_0848	AraC family transcriptional regulator	21.221	9.59e-09	22.262	28.264	23.494	50.647	31.769	44.136	40.26	22.688	43.427	26.944	59.627	0.981228	0.69	1.24578	0.236	1.03554	0.443	2.23233	0.000561	1.40025	0.0374	1.94537	1.71e-05	1.77453	0.000161	1.91409	0.000149	1.18759	0.202	2.62816	0.000326	0.947549	0.29	0.70075	0.0652	0.558062	0.0205	0.889683	0.596	0.73954	0.264	1.59424	0.037	1.07865	0.355	0.983921
Pjdr2_0849	BadF/BadG/BcrA/BcrD type ATPase	15.147	1.86e-07	1.69	3.049	1.583	2.605	1.52	1.864	2.73	3.547	1.834	0.955	5.975	0.476397	0.000486	0.859427	0.313	0.446275	0.000686	0.734388	0.00579	0.428465	0.0132	0.525561	7.03e-05	0.769558	0.0327	0.516877	0.0303	0.269225	0.000166	1.68435	0.00182	1.0675	0.704	1.11187	0.768	1.17026	0.282	2.00583	0.0461	1.04157	0.951	1.714	0.0764	0.671654	0.195	0.983475
Pjdr2_0850	glycoside hydrolase	15.191	1.82e-07	3.838	6.094	3.62	4.275	3.884	3.482	4.027	6.97	3.026	1.859	5.72	0.550547	0.00557	0.874222	0.395	0.519263	0.000356	0.613356	0.00247	0.557263	0.00178	0.499508	0.000569	0.577697	0.00753	0.434065	0.00155	0.266712	3.61e-05	0.820585	0.0971	1.06025	0.743	0.987948	0.969	1.42531	0.0534	1.56878	0.0286	0.931809	0.713	1.10066	0.467	0.751371	0.198	0.868984
Pjdr2_0851	xanthine/uracil/vitamin C permease	37.321	5.73e-11	15.433	36.931	53.477	16.132	104.736	25.16	31.125	12.394	26.915	47.542	45.622	1.24518	0.0448	2.97968	0.00142	4.31459	1.61e-05	1.30155	0.192	8.45029	8.13e-06	2.02996	2.04e-05	2.51123	0.00397	2.17152	0.000595	3.83579	1.62e-05	3.68088	1.28e-05	0.288597	0.000834	0.147353	0.000221	2.28934	0.0139	0.352613	0.00123	0.510585	0.026	0.154024	0.000913	0.864722	0.569	1.06973
Pjdr2_0852	exopolysaccharide biosynthesis protein	27.544	9.15e-10	180.346	146.841	251.357	162.466	336.626	192.798	112.869	137.053	144.429	232.606	132.903	1.31588	0.00779	1.07142	0.565	1.83401	0.000318	1.18542	0.086	2.45616	0.00236	1.40674	0.0017	0.823538	0.0317	1.05381	0.506	1.69719	0.00457	0.96972	0.674	0.717487	0.00573	0.535745	0.0258	0.903831	0.397	0.436216	0.00592	0.746696	0.368	0.48263	0.00915	1.27962	0.0219	0.749119
Pjdr2_0853	hypothetical protein	17.826	4.5e-08	164.8	172.764	228.941	152.898	329.082	173.831	138.756	138.618	161.564	288.188	122.723	1.18888	0.0334	1.24633	0.159	1.6516	0.000309	1.10302	0.239	2.37403	0.00585	1.25403	0.0144	1.001	1	1.16554	0.0565	2.07901	0.000634	0.885334	0.284	0.719833	0.00196	0.500786	0.0329	1.12993	0.367	0.524988	0.0326	0.695698	0.358	0.464621	0.0134	1.16438	0.0485	0.929434
Pjdr2_0854	methionine-R-sulfoxide reductase	13.701	4.38e-07	234.854	262.937	282.393	351.225	289.317	321.016	315.087	249.627	313.639	291.458	364.033	0.94082	0.199	1.05332	0.607	1.13126	0.0356	1.407	0.00126	1.159	0.125	1.28598	0.000652	1.26223	0.00242	1.25643	0.00577	1.16758	0.22	1.45831	0.000214	0.831656	0.0205	0.811753	0.0966	0.748629	0.0263	0.908819	0.452	0.976068	0.902	1.21398	0.103	0.995405	0.961	0.977021
Pjdr2_0855	nitroreductase	8.495	2.13e-05	286.158	269.809	335.655	389.135	339.223	362.688	330.642	295.053	386.193	323.265	480.405	0.969855	0.51	0.914445	0.635	1.13761	0.0113	1.31887	0.00275	1.1497	0.0796	1.22923	0.00196	1.12062	0.0628	1.30889	0.00647	1.09562	0.484	1.6282	0.000204	0.852538	0.0178	0.843571	0.101	0.693357	0.0642	0.795375	0.231	0.989481	0.948	1.14714	0.163	1.16801	0.101	1.06481
Pjdr2_0856	MarR family transcriptional regulator	42.724	1.67e-11	8.866	13.131	6.892	4.917	9.494	10.494	11.415	11.658	9.045	4.912	8.715	0.760513	0.00357	1.12637	0.261	0.591199	4.46e-05	0.421743	0.000135	0.814378	0.0219	0.900122	0.112	0.979111	0.694	0.775814	0.0409	0.421343	0.000171	0.747521	0.00183	1.28639	0.0114	0.933858	0.504	2.67073	0.00122	1.3831	0.0237	0.725952	0.0525	0.517872	0.00244	0.792365	0.0907	0.861898
Pjdr2_0857	MarR family transcriptional regulator	5.886	0.000307	8.905	12.635	7.209	8.098	12.72	11.718	13.15	13.34	9.227	8.143	9.801	0.667521	0.0125	0.947136	0.852	0.540431	7.04e-05	0.607074	0.000611	0.953523	0.594	0.878413	0.0403	0.985769	0.904	0.691697	0.00406	0.610432	0.0176	0.734726	0.00265	1.23517	0.14	0.700058	0.0702	1.56016	0.0914	0.993302	0.993	0.566773	0.0142	0.636665	0.00685	0.701683	0.0355	0.787439
Pjdr2_0858	EmrB/QacA subfamily drug resistance transporter	11.907	1.43e-06	21.12	20.045	13.228	15.599	21.02	15.199	22.615	18.367	16.3	14.553	16.324	1.14987	0.0861	1.09137	0.46	0.720232	0.00167	0.849275	0.0629	1.14447	0.134	0.827535	0.0387	1.23128	0.00968	0.887453	0.0879	0.792367	0.0921	0.888791	0.2	1.59653	0.00337	1.00472	0.983	1.28506	0.069	0.953605	0.724	0.629315	0.0285	0.742068	0.0279	0.720758	0.00433	1.07241
Pjdr2_0859	glycoside hydrolase	282.312	0	3.325	18.863	3.703	10.586	3.556	6.632	17.007	17.223	6.031	2.508	41.791	0.193077	1.14e-05	1.09523	0.588	0.215019	1.19e-05	0.614637	0.00113	0.206482	2.66e-05	0.385086	5.2e-05	0.98746	0.886	0.350184	9.92e-05	0.145608	3.72e-06	2.42651	0.000134	0.89795	0.163	0.935077	0.489	1.78191	0.00766	5.30424	0.000188	1.04135	0.772	2.97671	0.000282	0.354631	0.000165	0.909364
Pjdr2_0860	phosphoribosylaminoimidazole carboxylase catalytic subunit	31.661	2.56e-10	23.217	37.588	46.706	21.913	97.011	95.494	30.72	29.983	64.324	26.462	102.741	0.774346	0.183	1.25364	0.304	1.55778	0.00773	0.730868	0.0802	3.23557	0.000445	3.18498	0.000105	1.02459	0.884	2.14538	0.0137	0.882577	0.407	3.42669	0.000106	0.497083	0.0122	0.239323	0.00266	1.71527	0.0324	0.387456	0.00351	0.481455	0.0142	0.225885	0.00075	2.09389	0.0288	0.673592
Pjdr2_0861	phosphoribosylaminoimidazole carboxylase ATPase subunit	19.495	2.03e-08	34.538	36.015	55.608	24.39	116.313	84.826	31.436	33.734	57.666	25.113	80.33	1.02384	0.802	1.06764	0.617	1.64844	0.000766	0.72302	0.0101	3.44798	5.68e-05	2.51459	3.21e-05	0.931903	0.414	1.70945	0.157	0.744446	0.057	2.38131	3.32e-05	0.621094	0.00784	0.296939	0.00074	1.47664	0.0236	0.309642	0.000418	0.47809	0.00853	0.209694	0.000231	1.83436	0.162	0.679812
Pjdr2_0862	adenylosuccinate lyase	29.535	4.84e-10	54.025	52.487	80.338	34.582	160.609	72.884	52.946	38.503	59.153	38.288	86.745	1.40314	0.00474	1.36319	0.0127	2.08653	2.83e-05	0.898176	0.251	4.17134	1.72e-05	1.89293	4.15e-05	1.37512	0.0437	1.53631	0.0642	0.994407	0.98	2.25293	3.11e-05	0.672476	0.00778	0.336377	0.000738	1.51774	0.0111	0.3268	0.000145	0.500207	0.00409	0.215321	0.000244	1.11722	0.684	0.811604
Pjdr2_0863	phosphoribosylaminoimidazolesuccinocarboxamide synthase	31.657	2.56e-10	83.689	80.016	114.576	56.878	226.517	83.474	86.526	52.324	52.522	53.869	127.477	1.59944	0.00501	1.52926	0.0212	2.18975	0.00045	1.08705	0.543	4.32914	7.12e-05	1.59533	0.00276	1.65366	0.0234	1.00378	0.994	1.02954	0.854	2.43632	0.000251	0.730422	0.0171	0.369458	0.000912	1.4068	0.0395	0.353247	0.000244	0.505815	0.00851	0.251099	0.000532	0.607005	0.0624	0.629202
Pjdr2_0864	phosphoribosylformylglycinamidine synthase subunit PurS	21.205	9.65e-09	55.084	55.433	71.788	38.481	157.783	62.426	73.597	39.618	32.995	41.112	59.975	1.39039	0.00107	1.39921	0.0576	1.81201	0.000134	0.971322	0.808	3.98265	6.87e-05	1.57571	9.48e-05	1.85769	0.0103	0.832847	0.315	1.03772	0.795	1.51384	0.000458	0.767316	0.0134	0.34911	0.00143	1.44052	0.0663	0.351325	0.00159	0.454976	0.0148	0.243888	0.000803	0.448324	0.0271	0.528552
Pjdr2_0865	phosphoribosylformylglycinamidine synthase I	21.041	1.04e-08	82.663	76.873	109.433	57.119	201.502	78.288	105.245	49.187	45.249	47.295	91.743	1.68058	0.000196	1.56285	0.00426	2.22482	2.18e-05	1.16126	0.224	4.09663	2.35e-05	1.59163	0.000157	2.13968	0.00998	0.919935	0.703	0.961538	0.76	1.86518	0.0001	0.755378	0.00417	0.410235	0.000736	1.34583	0.0642	0.381497	0.000269	0.543086	0.00739	0.283466	0.00079	0.42994	0.0414	0.577983
Pjdr2_0866	phosphoribosylformylglycinamidine synthase II	19.255	2.27e-08	100.649	95.389	132.116	74.277	212.772	88.8	126.939	60.08	53.528	51.336	103.472	1.67526	0.000276	1.5877	0.00412	2.19901	2.73e-05	1.2363	0.0686	3.54148	2.97e-05	1.47804	0.000177	2.11283	0.0118	0.890955	0.559	0.854454	0.26	1.72224	0.000268	0.761823	0.0107	0.473038	0.00181	1.28423	0.0812	0.448315	0.000637	0.620929	0.0232	0.349092	0.000961	0.421688	0.0356	0.602797
Pjdr2_0867	amidophosphoribosyltransferase	23.922	3.26e-09	94.941	88.87	123.81	79.692	195.373	86.08	135.83	60.84	52.05	50.675	105.041	1.5605	0.000846	1.46072	0.0113	2.03501	6.99e-05	1.30986	0.0256	3.21126	4.32e-05	1.41486	0.00149	2.23257	0.012	0.855531	0.147	0.832917	0.175	1.72651	0.000993	0.766829	0.00852	0.485947	0.00148	1.11517	0.357	0.454874	0.00054	0.63371	0.0172	0.407895	0.00109	0.383204	0.0153	0.604677
Pjdr2_0868	phosphoribosylformylglycinamidine cyclo-ligase	28.237	7.27e-10	106.095	108.48	144.654	101.698	211.656	94.004	168.991	67.646	66.688	60.994	155.1	1.56837	0.000376	1.60364	0.00338	2.13838	2.43e-05	1.50338	0.00369	3.12886	3.54e-05	1.38964	0.00133	2.49816	0.00444	0.985834	0.804	0.901662	0.422	2.29281	0.000319	0.733439	0.00445	0.501261	0.00175	1.06669	0.572	0.512531	0.000943	0.683439	0.0367	0.480489	0.00201	0.394625	0.0102	0.709416
Pjdr2_0869	phosphoribosylglycinamide formyltransferase	39.65	3.31e-11	64.237	50.556	86.025	44.495	116.791	39.067	67.489	37.597	23.595	26.925	52.157	1.70857	0.000574	1.34469	0.0431	2.28809	2.78e-05	1.18349	0.155	3.10642	8.75e-05	1.03912	0.411	1.79507	0.00972	0.627595	0.000731	0.716155	0.0343	1.38727	0.00893	0.746724	0.0174	0.550014	0.009	1.13621	0.401	0.432876	0.00153	0.736569	0.145	0.380982	0.0019	0.349621	0.00302	0.603969
Pjdr2_0870	phosphoribosylaminoimidazolecarboxamide formyltransferase/IMP cyclohydrolase	41.124	2.36e-11	71.235	56.958	95.63	46.316	129.889	37.77	64.934	43.516	22.759	30.879	60.054	1.63697	0.000142	1.3089	0.0506	2.19758	9.01e-06	1.06434	0.559	2.98485	6.67e-05	0.867965	0.0126	1.49219	0.0544	0.523009	0.000152	0.709594	0.0399	1.38004	0.00194	0.744899	0.00428	0.548427	0.00543	1.22978	0.185	0.438514	0.00147	0.736243	0.113	0.356579	0.00134	0.350497	0.00448	0.60257
Pjdr2_0871	phosphoribosylamine--glycine ligase	52.921	2.24e-12	63.775	48.143	83.642	41.211	96.643	32.345	39.493	38.068	23.914	26.532	63.793	1.6753	0.000124	1.26466	0.0876	2.19718	1.82e-05	1.08255	0.411	2.53869	0.000892	0.849665	0.0207	1.03743	0.577	0.628199	0.000619	0.696966	0.0305	1.67577	0.00015	0.762477	0.00297	0.659907	0.0467	1.16822	0.276	0.498153	0.00801	0.865477	0.562	0.42642	0.00426	0.605536	0.00246	0.739349
Pjdr2_0872	hypothetical protein	17.485	5.31e-08	1.947	23.83	1.251	6.84	1.85	4.226	43.706	4.945	3.72	1.8	13.5	0.393761	0.0191	4.81861	0.00562	0.253064	0.0656	1.38305	0.113	0.374046	0.0744	0.85446	0.443	8.83786	0.00031	0.75217	0.257	0.364018	0.00461	2.72974	0.0147	1.55598	0.589	1.05271	0.953	3.48405	0.00293	12.8824	0.00387	0.676557	0.785	3.69753	0.0284	0.0851077	0.000494	0.880287
Pjdr2_0873	PGAP1 family protein	16.171	1.05e-07	8.617	10.142	10.165	21.363	10.558	31.123	22.759	17.577	22.133	13.324	15.946	0.490262	0.00221	0.577004	0.0972	0.578293	0.0177	1.21539	0.314	0.600701	0.0268	1.7707	0.00547	1.29485	0.13	1.25923	0.121	0.758043	0.135	0.907198	0.482	0.847774	0.27	0.81615	0.208	0.474748	0.0276	0.960552	0.895	0.962698	0.926	2.02329	0.0151	0.972494	0.83	0.711151
Pjdr2_0874	hypothetical protein	47.995	5.55e-12	134.956	138.009	123.088	262.621	114.67	242.896	202.504	129.78	239.831	160.882	317.008	1.03988	0.485	1.06341	0.651	0.948438	0.314	2.02358	0.000619	0.883574	0.23	1.8716	7.28e-05	1.56036	0.000408	1.84798	0.000166	1.23965	0.128	2.44265	3.77e-05	1.09641	0.0611	1.1769	0.176	0.525509	0.00605	1.20353	0.224	1.07341	0.671	2.29022	0.00229	1.18432	0.0301	0.987378
Pjdr2_0875	hypothetical protein	16.927	7.06e-08	279.783	312.434	302.758	293.872	454.812	241.935	369.896	223.571	355.909	592.924	288.907	1.25143	0.0176	1.39747	0.0714	1.35419	0.00166	1.31445	0.00273	2.03431	0.00765	1.08214	0.101	1.65449	0.000593	1.59193	0.0011	2.65206	8.2e-05	1.29224	0.00211	0.924115	0.353	0.615162	0.071	1.06316	0.678	0.686951	0.136	0.665677	0.271	0.64614	0.0547	0.962186	0.708	1.4711
Pjdr2_0876	phosphate transporter	23.254	4.2e-09	312.705	318.462	325.156	314.282	440.135	230.672	316.255	222.197	321.973	545.062	273.914	1.40733	0.00451	1.43324	0.0154	1.46337	0.000835	1.41443	0.000929	1.98083	0.00321	1.03814	0.384	1.42331	0.000562	1.44904	0.00206	2.45306	0.000151	1.23275	0.00918	0.961709	0.696	0.710476	0.102	1.0133	0.91	0.723556	0.0846	0.738764	0.294	0.714059	0.0576	1.01808	0.833	1.39581
Pjdr2_0877	hypothetical protein	7.628	4.8e-05	5.454	9.278	8.453	5.119	14.429	2.969	7.283	6.588	5.92	15.028	6.26	0.827848	0.497	1.40824	0.276	1.28296	0.354	0.776953	0.371	2.19009	0.0181	0.450611	0.0987	1.10548	0.699	0.898502	0.649	2.28096	0.00461	0.950202	0.825	0.645262	0.137	0.377998	0.0135	1.81251	0.042	0.643006	0.0453	0.585806	0.201	0.354759	0.00607	0.812767	0.267	1.99396
Pjdr2_0878	hypothetical protein	7.519	5.34e-05	3.094	6.094	3.799	3.126	6.964	3.82	3.391	4.57	3.834	5.123	4.405	0.677158	0.00116	1.33343	0.202	0.831307	0.15	0.683957	0.00989	1.52395	0.0621	0.835983	0.0605	0.74194	0.00487	0.838944	0.0595	1.12105	0.413	0.963877	0.8	0.81457	0.147	0.444343	0.0183	1.94958	0.0163	0.874978	0.643	0.545494	0.202	0.448804	0.0124	1.13074	0.165	1.00354
Pjdr2_0879	hypothetical protein	32.358	2.11e-10	21.228	14.518	9.427	11.813	12.22	15.536	43.694	8.177	11.804	13.048	25.401	2.5959	0.000101	1.77543	0.0139	1.15285	0.224	1.44457	0.0111	1.49432	0.0974	1.89986	0.000557	5.34322	1.44e-05	1.44343	0.0117	1.59567	0.0104	3.10623	6.08e-05	2.25173	0.00179	1.73718	0.068	1.22904	0.178	1.18812	0.501	0.771487	0.532	0.966706	0.902	0.270143	0.000131	0.759759
Pjdr2_0880	TrpR-like protein YerC/YecD	47.073	6.68e-12	123.298	121.586	165.452	169.843	162.998	172.299	174.168	118.079	272.136	169.376	328.437	1.0442	0.433	1.0297	0.761	1.4012	0.000615	1.43839	0.00154	1.38042	0.00268	1.45919	0.00021	1.47502	0.0017	2.3047	6e-05	1.43444	0.0231	2.78151	1.38e-05	0.745221	0.0102	0.756438	0.028	0.715872	0.0164	0.745935	0.0235	1.01505	0.927	1.042	0.674	1.56249	0.00615	1.57944
Pjdr2_0881	cobalamin (vitamin B12) biosynthesis CbiX protein	50.951	3.18e-12	470.073	385.83	433.252	694.029	481.129	562.126	480.827	458.522	756.207	367.077	1051.97	1.02519	0.61	0.841464	0.167	0.944887	0.209	1.51362	0.0018	1.0493	0.501	1.22595	0.0108	1.04864	0.456	1.64923	0.000211	0.800565	0.0965	2.29426	6.44e-05	1.08499	0.104	0.977022	0.814	0.555928	0.00475	0.801927	0.0955	0.90049	0.406	1.4425	0.0132	1.57272	0.00224	1.34526
Pjdr2_0882	diacylglycerol kinase	17.05	6.63e-08	404.673	329.194	451.394	621.906	506.148	541.828	453.842	425.407	554.52	331.89	782.667	0.95126	0.391	0.773834	0.207	1.06109	0.296	1.46191	0.00574	1.1898	0.109	1.27367	0.0036	1.06684	0.283	1.3035	0.00518	0.78017	0.0797	1.83981	0.000181	0.896495	0.112	0.799514	0.101	0.529331	0.0144	0.650391	0.0606	0.891822	0.524	1.2287	0.157	1.22183	0.0298	1.02342
Pjdr2_0883	TrmA family RNA methyltransferase	10.363	4.46e-06	43.637	35.879	54.496	65.783	54.106	46.115	43.118	37.409	50.928	35.288	74.043	1.1665	0.00889	0.959119	0.85	1.45678	0.000404	1.75849	0.000847	1.44635	0.0254	1.23272	0.00619	1.15262	0.0391	1.3614	0.00107	0.943307	0.712	1.9793	0.000107	0.800741	0.0103	0.806515	0.197	0.545423	0.0195	0.663131	0.103	1.00721	0.994	1.21581	0.247	1.18114	0.0537	1.10439
Pjdr2_0884	signal transduction histidine kinase LytS	6.711	0.000123	6.88	9.226	8.957	10.58	8.806	9.115	8.469	10.284	7.616	5.88	10.073	0.669004	0.00286	0.897083	0.323	0.870964	0.0688	1.02877	0.574	0.856269	0.17	0.886295	0.0183	0.82345	0.0107	0.740527	0.0133	0.571776	0.0109	0.979427	0.735	0.768119	0.0523	0.7813	0.144	0.871996	0.207	1.04766	0.771	1.01716	0.955	1.20146	0.154	0.899298	0.328	0.835531
Pjdr2_0885	response regulator receiver and SARP domain-containing protein	7.242	7.07e-05	12.477	14.894	16.254	20.016	14.285	14.999	13.756	17.266	13.427	10.179	18.806	0.722641	0.00309	0.862666	0.451	0.941381	0.25	1.15932	0.0361	0.82736	0.0629	0.868723	0.016	0.79671	0.0188	0.777668	0.041	0.589558	0.00694	1.08923	0.228	0.767639	0.0142	0.873429	0.263	0.744116	0.126	1.04267	0.852	1.13781	0.429	1.40122	0.0155	0.976099	0.868	0.895186
Pjdr2_0886	cell wall/surface repeat protein	9.853	6.64e-06	3.994	3.579	2.905	18.48	3.747	14.701	42.816	3.48	6.243	6.553	4.459	1.14792	0.108	1.02869	0.83	0.834779	0.0503	5.31097	0.00228	1.07691	0.646	4.22506	1.16e-05	12.3052	0.0116	1.79424	0.197	1.88333	0.00512	1.28141	0.0152	1.37512	0.00235	1.06594	0.739	0.193691	0.00496	0.955219	0.808	0.775159	0.368	4.93166	0.00768	0.145812	0.0752	0.424666
Pjdr2_0887	GerA spore germination protein	15.9	1.22e-07	0.711	2.773	0.805	1.07	1.061	1.799	2.942	1.396	0.86	0.748	2.06	0.509247	0.00946	1.98677	0.00966	0.576879	0.00176	0.766873	0.225	0.759992	0.214	1.28932	0.053	2.1083	0.0102	0.616078	0.00407	0.536231	0.0075	1.47579	0.00379	0.882762	0.566	0.670068	0.231	2.59074	0.00984	2.61419	0.00926	0.759059	0.49	1.00905	0.99	0.292215	0.00396	0.47783
Pjdr2_0888	Spore germination protein	28.569	6.54e-10	0.842	1.767	0.665	0.873	0.821	6.336	1.905	1.24	0.609	0.579	1.333	0.679168	0.0166	1.42482	0.0319	0.535973	0.000154	0.703847	0.00255	0.661929	0.00566	5.10897	2.68e-06	1.53619	0.215	0.490875	0.0164	0.467229	0.000827	1.07479	0.417	1.26717	0.11	1.02604	0.903	2.02433	0.00211	2.15253	0.00194	0.809715	0.239	1.06333	0.557	0.319541	0.0396	0.0960811
Pjdr2_0889	Ger(x)C family germination protein	61.048	5.86e-13	1.267	2.562	1.389	1.784	1.625	85.232	2.768	1.852	1.799	1.211	2.083	0.684228	0.176	1.38317	0.226	0.749971	0.135	0.963353	0.858	0.877193	0.456	46.0131	4.21e-06	1.49408	0.274	0.971453	0.888	0.654022	0.0852	1.12469	0.501	0.91234	0.756	0.78002	0.394	1.43579	0.107	1.57681	0.0387	0.854966	0.483	1.09822	0.555	0.6502	0.276	0.0211126
Pjdr2_0890	xylan 1,4-beta-xylosidase	790.118	0	2.414	3.279	2.525	5.437	3.462	500.554	4.904	3.429	3.603	2.17	5.266	0.70384	0.00516	0.956108	0.716	0.736306	0.0218	1.58542	0.00426	1.00949	0.944	145.969	3.05e-07	1.43001	0.0039	1.05058	0.681	0.632707	0.00655	1.53579	0.0021	0.955906	0.671	0.697226	0.0243	0.603061	0.0065	0.947124	0.66	0.729388	0.203	1.57053	0.0128	0.734669	0.0362	0.00719729
Pjdr2_0891	binding-protein-dependent transport system inner membrane protein	207.157	0	2.737	3.281	2.681	4.323	3.339	551.452	4.243	3.307	3.297	2.27	3.689	0.827612	0.214	0.992067	0.972	0.810586	0.156	1.30709	0.173	1.00954	0.967	166.735	3.69e-07	1.2829	0.0909	0.996958	0.995	0.686314	0.0565	1.11548	0.425	1.021	0.936	0.81979	0.401	0.758986	0.195	0.982691	0.937	0.802926	0.524	1.29474	0.302	0.777113	0.165	0.0059793
Pjdr2_0892	binding-protein-dependent transport system inner membrane protein	567.054	0	0.928	1.275	1.402	1.263	1.258	568.341	1.714	1.71	0.665	0.667	0.806	0.542781	0.00332	0.745586	0.0972	0.819598	0.206	0.738525	0.0675	0.735485	0.127	332.344	4.6e-07	1.00222	0.999	0.389136	0.000758	0.389964	0.000292	0.471474	0.000763	0.662253	0.0374	0.737991	0.164	1.00956	0.962	1.01373	0.954	1.11436	0.754	1.00413	0.997	0.388274	0.00109	0.00117088
Pjdr2_0893	extracellular solute-binding protein	1526.67	0	1.915	3.309	2.359	2.387	2.99	2309.01	4.329	5.101	1.898	1.695	2.385	0.375397	0.000153	0.648701	0.00404	0.462434	2.85e-05	0.467923	0.000536	0.586103	0.00211	452.654	6.97e-08	0.848553	0.0188	0.372114	4.22e-05	0.332283	2.39e-05	0.467474	0.00025	0.811784	0.105	0.640496	0.0346	1.38634	0.0345	1.1068	0.398	0.788998	0.253	0.798362	0.157	0.438527	0.000307	0.00082207
Pjdr2_0894	histidine kinase	505.81	0	2.48	3.331	3.196	5.724	3.285	278.668	5.992	3.728	3.816	2.913	3.623	0.665155	0.00967	0.893517	0.395	0.857329	0.0799	1.53547	0.00408	0.881297	0.433	74.7522	3.95e-07	1.6074	0.00118	1.02369	0.781	0.781481	0.0738	0.97181	0.77	0.775846	0.0507	0.754746	0.187	0.581917	0.0055	1.01387	0.952	0.972803	0.932	1.74229	0.0163	0.636865	0.000965	0.0136945
Pjdr2_0895	AraC family transcriptional regulator	315.599	0	14.988	23.507	18.554	26.13	19.533	399.012	20.616	21.763	19.717	12.59	28.916	0.688687	0.00288	1.08013	0.365	0.85254	0.00995	1.20067	0.0311	0.897523	0.182	18.3346	3.05e-07	0.947287	0.494	0.906006	0.237	0.578526	0.00472	1.32869	0.00135	0.807806	0.0443	0.76732	0.0658	0.899605	0.292	1.20345	0.0981	0.949881	0.709	1.33776	0.029	0.956422	0.708	0.0494152
Pjdr2_0896	beta-galactosidase	235.714	0	26.987	41.667	33.089	51.429	34.801	769.216	40.976	40.739	37.717	23.197	37.123	0.662439	0.000936	1.02278	0.893	0.812203	0.00208	1.26239	0.00986	0.854237	0.0597	18.8814	3.05e-07	1.0058	0.942	0.92582	0.562	0.569412	0.00202	0.911234	0.155	0.815608	0.0302	0.775475	0.0546	0.810189	0.16	1.1973	0.239	0.950794	0.695	1.4778	0.00941	0.920477	0.609	0.0490334
Pjdr2_0897	formiminotransferase-cyclodeaminase	26.737	1.2e-09	10.569	17.394	13.923	15.301	16.004	24.42	13.961	11.187	17.54	13.211	16.586	0.944697	0.424	1.55476	0.00895	1.2445	0.00969	1.36773	0.00504	1.43054	0.0138	2.18282	8.67e-05	1.24791	0.0123	1.5678	0.00149	1.18086	0.222	1.48251	0.00152	0.759095	0.00606	0.660377	0.0209	1.13675	0.204	1.08683	0.506	0.869953	0.434	0.956093	0.706	1.25635	0.0235	0.718249
Pjdr2_0898	methylenetetrahydrofolate dehydrogenase	8.811	1.61e-05	11.126	17.82	14.004	14.325	15.693	25.431	13.949	12.396	18.301	13.098	15.082	0.897513	0.247	1.43753	0.0927	1.1297	0.368	1.15564	0.165	1.26595	0.0971	2.05158	0.000272	1.12527	0.299	1.47636	0.00432	1.05663	0.728	1.21665	0.0735	0.794471	0.138	0.708962	0.0468	1.24393	0.199	1.13553	0.506	0.892371	0.688	0.912859	0.496	1.312	0.04	0.719622
Pjdr2_0899	hypothetical protein	111.243	2.16e-15	1.541	16.503	4.286	5.897	3.099	7.073	5.41	22.841	5.421	1.318	20.484	0.0674802	6.32e-06	0.722486	0.0358	0.187638	1.42e-05	0.258176	6.65e-05	0.135656	9.03e-06	0.309652	3.34e-06	0.236867	1.4e-05	0.237312	0.000177	0.0576956	2.22e-06	0.896795	0.27	0.359629	0.00263	0.497438	0.0102	2.79842	0.00163	5.32589	0.000116	1.3832	0.2	1.90318	0.00518	1.00188	1	0.766382
Pjdr2_0900	hypothetical protein	21.244	9.5e-09	21.204	53.608	29.145	24.33	26.969	22.702	33.018	38.411	40.273	34.915	51.766	0.552024	6.93e-05	1.39564	0.105	0.758758	0.00596	0.633409	0.00105	0.702116	0.033	0.591016	0.000143	0.8596	0.0247	1.04848	0.521	0.908992	0.449	1.34768	0.0131	0.727537	0.00931	0.786229	0.165	2.20339	0.00529	1.98777	0.0173	1.08067	0.763	0.902144	0.514	1.21973	0.0524	1.77402
Pjdr2_0901	ABC transporter	38.447	4.36e-11	33.089	70.475	29.337	35.28	31.976	22.876	32.173	74.876	29.757	42.405	20.817	0.441925	9.86e-05	0.941232	0.604	0.391812	5.33e-05	0.471186	9.89e-05	0.427057	0.00155	0.305517	5.77e-06	0.429681	0.000778	0.397417	3.05e-05	0.566334	0.00201	0.278015	6.69e-06	1.1279	0.239	1.03481	0.879	1.99758	0.00225	2.204	0.0053	0.917469	0.756	1.10333	0.542	0.924914	0.584	1.3008
Pjdr2_0902	ABC transporter	58.132	9.22e-13	25.729	43.798	21.174	22.218	23.121	13.926	25.052	47.085	19.042	34.017	12.9	0.54643	4.92e-05	0.930197	0.435	0.449694	8.77e-05	0.471875	4.08e-05	0.491051	0.00352	0.295759	3.34e-06	0.53206	0.000359	0.404427	2.37e-05	0.722469	0.0195	0.273982	2.54e-06	1.21512	0.0604	1.11278	0.577	1.97128	0.00158	1.8943	0.0111	0.915778	0.763	0.960949	0.822	0.760115	0.0297	1.36742
Pjdr2_0903	DNA polymerase beta domain-containing protein	3.44	0.00802	1.94	2.038	1.842	2.608	1.695	2.277	3.292	2.259	3.104	1.909	3.6	0.858502	0.251	0.902034	0.581	0.815059	0.0181	1.15442	0.127	0.750387	0.315	1.00789	0.969	1.45702	0.151	1.37361	0.0101	0.845043	0.309	1.59309	0.00166	1.0533	0.756	1.14408	0.743	0.781373	0.196	1.20209	0.606	1.08619	0.89	1.53843	0.182	0.942757	0.854	1.36285
Pjdr2_0904	hypothetical protein	11.832	1.51e-06	1.423	2.851	1.517	1.783	1.277	2.215	1.871	7.273	1.242	0.676	2.205	0.195636	0.000127	0.391947	0.0436	0.208621	3.9e-05	0.245197	4.65e-05	0.175592	0.00562	0.3045	0.000423	0.25724	0.000131	0.170719	2.06e-05	0.0930115	3.85e-05	0.303203	4.11e-05	0.937758	0.722	1.11415	0.859	1.5985	0.159	2.23215	0.159	1.1881	0.82	1.3964	0.433	0.663657	0.0179	0.560655
Pjdr2_0905	AraC family transcriptional regulator	45.959	8.4e-12	3.638	6.937	3.456	6.202	3.349	8.164	7.622	12.364	5.78	4.126	8.234	0.294201	5.02e-05	0.561054	0.00696	0.279524	2.85e-05	0.501624	8.54e-05	0.270885	4.67e-05	0.660288	0.00256	0.616459	0.00019	0.467451	0.000291	0.333725	3.08e-05	0.665982	0.00447	1.05251	0.721	1.08607	0.603	1.11848	0.375	2.07119	0.00357	1.03189	0.902	1.85179	0.00275	0.758283	0.035	0.70795
Pjdr2_0906	histidine kinase	42.802	1.64e-11	3.096	5.974	3.315	5.25	3.569	6.891	6.98	10.905	4.268	3.051	3.326	0.28391	1.7e-05	0.547845	0.0136	0.304013	1.19e-05	0.481485	0.00011	0.327287	0.0003	0.631923	0.00105	0.640098	0.000511	0.391414	0.000323	0.279754	2.44e-05	0.304983	1.87e-05	0.933875	0.358	0.867464	0.368	1.13782	0.384	1.6739	0.0301	0.928886	0.742	1.47114	0.0259	0.611491	0.00941	0.619401
Pjdr2_0907	sugar ABC transporter periplasmic protein	31.53	2.66e-10	3.825	7.377	4.528	7.367	5.004	8.959	8.821	13.664	5.611	5.404	4.835	0.279967	2e-05	0.53988	0.0121	0.331418	3.81e-05	0.539138	0.000201	0.36621	0.000518	0.65571	0.000208	0.645606	0.000296	0.410675	0.000547	0.395526	6.51e-05	0.353824	3.11e-05	0.844754	0.151	0.764497	0.145	1.00138	1	1.47423	0.0796	0.904994	0.708	1.47221	0.0336	0.636108	0.0176	0.626306
Pjdr2_0908	binding-protein-dependent transport system inner membrane protein	2.651	0.0283	0.959	1.177	0.892	0.812	0.671	0.817	1.024	1.216	1.184	1.065	1.061	0.788322	0.00275	0.967904	0.918	0.7335	0.0438	0.667528	0.037	0.552169	0.00077	0.671846	0.00557	0.84223	0.379	0.97382	0.804	0.875771	0.293	0.872254	0.189	1.07474	0.65	1.42768	0.0197	1.44998	0.212	1.75291	0.0603	1.3284	0.348	1.20892	0.348	1.15624	0.545	1.44947
Pjdr2_0909	binding-protein-dependent transport system inner membrane protein	1.369	0.261	0.034	0.621	0.369	0.334	0.445	0.46	0.477	0.532	0.291	0.538	0.156	0.0646473	0.263	1.16664	0.694	0.692742	0.251	0.626987	0.217	0.83733	0.597	0.865277	0.666	0.897469	0.742	0.547005	0.143	1.01058	0.987	0.293447	0.0207	0.0933208	0.403	0.0772065	0.402	1.86071	0.0381	1.39329	0.0344	0.827323	0.331	0.748793	0.266	0.609498	0.123	0.632174
Pjdr2_0910	extracellular solute-binding protein	3.862	0.00426	0.981	1.924	1.293	1.641	1.561	1.586	1.868	2.415	1.633	1.708	1.999	0.406232	0.00213	0.796424	0.2	0.53531	0.000617	0.679435	0.0183	0.646312	0.076	0.656683	0.000422	0.773402	0.00625	0.676289	0.02	0.707332	0.13	0.827511	0.105	0.758872	0.204	0.628539	0.179	1.17219	0.405	1.23226	0.446	0.828254	0.65	1.05125	0.863	0.874435	0.35	1.02986
Pjdr2_0911	phosphoglycerate mutase	14.127	3.38e-07	28.24	37.289	26.255	48.98	27.863	35.791	48.248	33.828	53.894	35.219	57	0.83481	0.0766	1.10233	0.61	0.776141	0.0118	1.44792	0.00297	0.823685	0.338	1.05805	0.388	1.4263	0.00269	1.5932	0.0012	1.04114	0.757	1.685	0.000715	1.07559	0.406	1.01351	0.974	0.761324	0.125	1.3383	0.273	0.942279	0.881	1.75785	0.0304	1.11702	0.127	1.50579
Pjdr2_0912	hypothetical protein	14.078	3.48e-07	66.406	83.873	58.392	94.734	62.292	61.737	93.65	63.184	105.44	78.178	97.038	1.05099	0.433	1.32743	0.0718	0.92415	0.148	1.49933	0.00065	0.98588	0.938	0.977094	0.648	1.48216	0.000674	1.66876	0.000369	1.23731	0.128	1.53579	0.000521	1.13725	0.0809	1.06604	0.762	0.885351	0.322	1.34645	0.15	0.937386	0.815	1.52081	0.0369	1.1259	0.125	1.70789
Pjdr2_0913	spore germination protein	33.151	1.7e-10	0.969	4.706	0.757	0.916	0.916	1.286	1.398	1.358	0.598	1.642	5.753	0.713459	0.156	3.46573	0.00559	0.557772	0.0116	0.674854	0.0373	0.674381	0.135	0.946805	0.789	1.02977	0.887	0.440168	0.00213	1.20928	0.434	4.23712	0.000171	1.27912	0.257	1.05795	0.88	5.13552	0.000913	5.13912	0.00161	0.827087	0.61	1.0007	1	0.427444	0.00188	0.464899
Pjdr2_0914	GerA spore germination protein	42.167	1.87e-11	1.314	5.014	1.472	1.734	1.951	1.564	2.592	2.245	1.301	1.512	4.511	0.585083	0.000205	2.23284	0.0122	0.65557	0.00438	0.772159	0.0471	0.868765	0.158	0.696391	0.00134	1.15459	0.0752	0.579486	0.002	0.673418	0.00851	2.00925	6.79e-05	0.892479	0.287	0.673465	0.0161	2.89169	0.00415	2.57013	0.00509	0.7546	0.252	0.8888	0.423	0.501896	0.0027	0.832128
Pjdr2_0915	spore germination protein	22.74	5.15e-09	1.718	3.755	2.394	1.579	2.635	1.546	2.347	2.668	1.157	1.689	2.744	0.643828	0.00877	1.40751	0.038	0.897264	0.333	0.591829	0.00593	0.987712	0.919	0.579664	0.00111	0.879695	0.166	0.433603	0.000602	0.633258	0.00522	1.02866	0.79	0.717546	0.0674	0.651838	0.036	2.37824	0.00285	1.42502	0.0273	0.908428	0.671	0.599192	0.016	0.492902	0.00312	0.748026
Pjdr2_0916	Ger(x)C family germination protein	8.96	1.41e-05	1.381	2.878	1.525	1.602	1.776	1.396	1.842	1.911	1.033	0.787	2.045	0.722324	0.0566	1.50575	0.108	0.797979	0.0968	0.838034	0.182	0.929222	0.733	0.730248	0.118	0.96384	0.83	0.54064	0.0136	0.411962	0.00231	1.06985	0.597	0.905191	0.423	0.777342	0.299	1.79677	0.0146	1.62044	0.0819	0.858761	0.643	0.901866	0.601	0.560923	0.033	0.740352
Pjdr2_0917	hypothetical protein	1.655	0.159	0.791	1.359	0.733	1.104	0.877	0.769	0.841	1.06	0.04	0.426	1.308	0.746094	0.331	1.28139	0.51	0.691562	0.433	1.04058	0.907	0.82691	0.585	0.725549	0.566	0.792584	0.593	0.0379668	0.193	0.401878	0.00869	1.23357	0.449	1.07885	0.908	0.902268	0.813	1.23142	0.518	1.54961	0.237	0.836321	0.853	1.2584	0.507	0.0479026	0.276	0.0523285
Pjdr2_0918	ErfK/YbiS/YcfS/YnhG family protein	9.879	6.5e-06	2.874	5.742	2.93	4.221	3.798	3.116	4.851	5.552	3.39	3.427	3.721	0.517612	0.0015	1.0343	0.766	0.527786	0.000374	0.760377	0.0644	0.684203	0.00381	0.561331	0.000793	0.873883	0.223	0.61059	0.0185	0.617337	0.00439	0.670244	0.00133	0.980724	0.906	0.756519	0.0909	1.36025	0.0737	1.51169	0.00703	0.771388	0.161	1.11133	0.485	0.698708	0.106	1.08775
Pjdr2_0919	major facilitator superfamily protein	9.666	7.74e-06	2.882	4.485	3.543	5.596	4.128	3.961	4.412	4.546	3.759	3.025	5.775	0.6341	0.00121	0.986647	0.936	0.779503	0.0174	1.23101	0.0877	0.908176	0.314	0.871405	0.154	0.970539	0.788	0.826928	0.0959	0.665515	0.0379	1.27046	0.0447	0.813467	0.0149	0.698213	0.0106	0.801495	0.123	1.08641	0.476	0.858317	0.305	1.35547	0.0404	0.85203	0.229	0.948959
Pjdr2_0920	AraC family transcriptional regulator	60.245	6.61e-13	37.706	38.101	46.989	86.746	55.288	64.27	66.165	26.578	72.466	43.594	105.717	1.4187	0.00159	1.43356	0.0307	1.76798	0.000103	3.26388	7.69e-05	2.08026	0.000272	2.41821	1.36e-05	2.48948	3.57e-05	2.72659	4.21e-05	1.64026	0.00607	3.97766	3.8e-06	0.802444	0.0191	0.681982	0.0161	0.439218	0.00272	0.689124	0.0265	0.849881	0.299	1.56898	0.0127	1.09524	0.291	1.12753
Pjdr2_0921	MerR family transcriptional regulator	13.414	5.26e-07	38.906	50.311	38.723	36.772	32.173	38.1	40.605	56.345	36.788	29.06	70.129	0.6905	0.0138	0.892905	0.469	0.687252	0.00656	0.65262	0.00821	0.570999	0.00787	0.676196	0.00628	0.720653	0.0176	0.652898	0.00398	0.51576	0.00217	1.24464	0.0793	1.00473	0.977	1.20928	0.271	1.36818	0.0587	1.56376	0.033	1.2036	0.434	1.14295	0.391	0.905982	0.292	0.965545
Pjdr2_0922	thioredoxin	9.268	1.09e-05	38.626	46.817	41.686	40.602	36.357	36.412	51.25	57.139	52.596	37.681	66.6	0.676012	0.00188	0.819351	0.332	0.729551	0.00102	0.710594	0.00254	0.636303	0.00151	0.637259	0.000184	0.89694	0.169	0.920499	0.195	0.659475	0.00943	1.16558	0.205	0.926614	0.309	1.06241	0.59	1.15305	0.448	1.28767	0.216	1.14655	0.325	1.11675	0.262	1.02627	0.778	1.44447
Pjdr2_0923	ankyrin	79.631	4.7e-14	55.493	119.248	51.082	80.903	49.805	67.708	75.276	104.535	111.875	54.551	221.995	0.530854	0.000101	1.14075	0.273	0.488657	9.11e-05	0.773936	0.00709	0.476441	0.000912	0.647708	0.0002	0.720105	0.000924	1.07022	0.259	0.521845	0.00101	2.12365	3.03e-05	1.08635	0.346	1.11421	0.465	1.47396	0.0171	2.39432	0.00218	1.02564	0.928	1.62441	0.0121	1.4862	0.00362	1.65233
Pjdr2_0924	extracellular solute-binding protein	44.716	1.09e-11	9.898	26.981	11.444	17.821	12.308	16.121	16.034	29.018	15.227	9.592	17.571	0.341086	3.3e-05	0.929792	0.458	0.39437	6.52e-06	0.614151	0.000303	0.424164	0.000367	0.555551	0.000105	0.552558	0.00052	0.524731	0.000107	0.330556	8.36e-05	0.605535	8.9e-05	0.864888	0.122	0.804137	0.163	1.51395	0.00834	2.19206	0.00205	0.929758	0.702	1.44791	0.0212	0.949639	0.62	0.944522
Pjdr2_0925	binding-protein-dependent transport system inner membrane protein	31.605	2.6e-10	1.642	3.58	2.801	1.944	2.814	1.743	1.835	5.813	0.938	0.826	0.574	0.282407	0.000421	0.615875	0.0557	0.481907	0.0014	0.33449	0.000614	0.484118	0.00325	0.299876	0.000424	0.315689	0.000838	0.161344	0.000231	0.142041	1.11e-05	0.0987653	4.56e-05	0.586021	0.0236	0.583344	0.0394	1.84123	0.0193	1.27216	0.226	0.995433	1	0.690927	0.0667	0.511086	0.0365	0.538037
Pjdr2_0926	binding-protein-dependent transport system inner membrane protein	23.564	3.72e-09	1.273	3.797	2.061	2.181	2.732	2.184	1.658	5.38	1.279	0.997	1.201	0.236561	3.65e-05	0.705758	0.0814	0.38321	0.00299	0.405468	0.00108	0.507888	0.0047	0.406024	4.23e-05	0.308125	8.13e-05	0.237792	3.8e-05	0.185397	2.11e-05	0.22322	2.43e-05	0.617313	0.0854	0.465774	0.0152	1.7406	0.0308	1.3896	0.147	0.754518	0.533	0.798343	0.31	0.77174	0.0878	0.585662
Pjdr2_0927	AraC family transcriptional regulator	82.96	3.18e-14	2.119	7.143	2.891	4.332	3.551	5.874	6.007	12.854	2.837	2.66	3.474	0.164854	1.61e-05	0.555705	0.00263	0.224892	2.59e-06	0.337041	3.92e-05	0.276285	7.03e-05	0.456989	1.51e-05	0.467317	0.000132	0.220682	1.9e-05	0.206915	1.34e-05	0.270298	1.22e-05	0.733038	0.0336	0.596682	0.0238	1.64878	0.00466	2.01134	0.00242	0.813985	0.301	1.2199	0.133	0.472232	0.00126	0.482904
Pjdr2_0928	hypothetical protein	15.037	1.98e-07	1.027	2.051	1.214	0.992	1.043	1.085	1.193	2.396	0.517	0.54	0.789	0.428778	0.000754	0.855927	0.383	0.506658	0.00125	0.41416	0.00208	0.435565	0.0101	0.452939	0.000216	0.497776	0.00139	0.215695	0.000137	0.225474	0.000108	0.329504	0.000897	0.846287	0.262	0.984419	0.974	2.06666	0.0131	1.9651	0.0376	1.16322	0.714	0.950857	0.872	0.433317	0.00503	0.476212
Pjdr2_0929	flavodoxin/nitric oxide synthase	35.123	1e-10	22.408	28.734	20.186	25.253	19.526	14.795	20.915	24.822	11.929	8.903	16.172	0.902775	0.203	1.15762	0.233	0.813225	0.0284	1.01738	0.822	0.786651	0.0403	0.596033	0.000729	0.842612	0.108	0.480593	0.00102	0.358681	9.22e-05	0.65153	0.00204	1.11012	0.244	1.14762	0.257	1.13785	0.237	1.47158	0.0186	1.03378	0.857	1.2933	0.0416	0.570361	0.0116	0.806319
Pjdr2_0930	EmrB/QacA subfamily drug resistance transporter	19.921	1.68e-08	28.721	32.33	24.225	28.785	25.126	18.705	24.623	28.642	16.734	12.575	19.592	1.00275	0.979	1.12875	0.405	0.845783	0.0395	1.00499	0.953	0.877263	0.109	0.653055	0.000358	0.859696	0.116	0.58424	0.00053	0.439058	0.00122	0.684037	0.00049	1.18558	0.0766	1.14304	0.19	1.12315	0.404	1.28667	0.109	0.964116	0.807	1.14559	0.17	0.679589	0.015	0.894627
Pjdr2_0931	MarR family transcriptional regulator	10.329	4.58e-06	34.294	40.995	32.103	27.983	32.631	24.479	28.565	31.619	24.531	20.016	25.909	1.08462	0.435	1.29654	0.046	1.01532	0.838	0.885013	0.223	1.03203	0.766	0.774183	0.00761	0.903408	0.193	0.775837	0.0184	0.633041	0.0134	0.819421	0.111	1.06825	0.539	1.05095	0.752	1.46499	0.013	1.2563	0.0639	0.983806	0.932	0.857545	0.226	0.85879	0.0947	1.00214
Pjdr2_0932	histidyl-tRNA synthetase	19.794	1.78e-08	11.111	23.977	22.323	28.106	25.407	31.665	44.336	19.759	23.826	23.306	34.329	0.562332	0.00133	1.21351	0.0756	1.12978	0.112	1.42248	0.0368	1.2859	0.0195	1.60258	0.00024	2.2439	7.99e-05	1.20588	0.301	1.17955	0.245	1.73745	0.000122	0.497735	0.00352	0.437307	0.00354	0.853094	0.333	0.943703	0.576	0.878593	0.448	1.10621	0.557	0.537401	0.0231	0.752461
Pjdr2_0933	XRE family transcriptional regulator	20.884	1.11e-08	13.686	23.894	20.46	22.778	23.39	24.891	31.956	21.776	19.063	16.423	32.795	0.628505	0.00171	1.09727	0.48	0.939574	0.143	1.04603	0.67	1.07415	0.368	1.14307	0.0209	1.46752	0.00126	0.875441	0.114	0.754193	0.0387	1.50603	0.000432	0.668925	0.00879	0.585116	0.0115	1.04898	0.778	1.02152	0.896	0.874712	0.364	0.973818	0.864	0.596543	0.00414	0.76587
Pjdr2_0934	N-acetyltransferase GCN5	55.835	1.35e-12	111.894	61.242	144.645	96.92	166.21	146.724	81.128	56.901	94.456	70.229	101.038	1.96647	0.000905	1.0763	0.44	2.54206	3.36e-05	1.70332	0.00204	2.92105	4.91e-05	2.57859	1.12e-05	1.42579	0.00169	1.66001	0.000363	1.23423	0.112	1.77569	0.00012	0.773572	0.0696	0.673207	0.0322	0.631881	0.0104	0.368462	0.000238	0.870258	0.356	0.58312	0.00625	1.16428	0.0639	0.643768
Pjdr2_0935	hypothetical protein	21.064	1.03e-08	137.297	88.383	168.94	151.477	206.074	201.667	137.068	77.928	180.588	119.318	169.635	1.76185	0.000531	1.13416	0.496	2.1679	3.15e-05	1.94381	0.00321	2.64442	0.00039	2.58786	4.66e-06	1.75891	6.51e-05	2.31737	3.55e-05	1.53113	0.00325	2.17681	1.46e-05	0.812699	0.0687	0.666251	0.0488	0.583472	0.0426	0.428888	0.00777	0.819801	0.397	0.735062	0.148	1.31751	0.00875	0.895477
Pjdr2_0936	LmbE family protein	26.829	1.17e-09	387.647	264.449	461.442	465.415	466.11	458.613	389.044	181.285	561.081	326.531	592.838	2.13833	0.00022	1.45875	0.11	2.5454	3.15e-05	2.56731	0.000434	2.57115	0.000139	2.52979	2.84e-05	2.14604	8.59e-05	3.09503	6.37e-05	1.8012	0.0023	3.2702	1.17e-05	0.840078	0.0512	0.831666	0.121	0.568202	0.031	0.567355	0.025	0.989986	0.953	0.998509	1	1.44221	0.00715	1.22343
Pjdr2_0937	transglutaminase	23.497	3.82e-09	24.221	27.994	26.272	50.695	31.389	23.271	26.979	18.368	25.664	12.39	87.082	1.31867	0.00601	1.52407	0.135	1.4303	0.0011	2.75996	0.00407	1.70888	0.00834	1.26695	0.00684	1.46882	0.00758	1.39721	0.0025	0.67456	0.0179	4.74101	1.15e-05	0.921949	0.169	0.771654	0.147	0.552208	0.0974	0.891854	0.69	0.83698	0.48	1.61507	0.124	0.951245	0.647	1.10281
Pjdr2_0938	hypothetical protein	2.711	0.0256	85.024	39.537	74.351	63.097	46.896	68.98	74.799	49.294	78.56	54.598	115.68	1.72484	0.014	0.802076	0.716	1.50831	0.0249	1.28001	0.141	0.951348	0.911	1.39937	0.0433	1.5174	0.0203	1.59371	0.0134	1.10761	0.626	2.34675	0.0011	1.14356	0.299	1.81305	0.214	0.626616	0.362	0.843095	0.817	1.58545	0.505	1.34547	0.458	1.05028	0.496	1.13888
Pjdr2_0939	dihydroorotase	5.092	0.000799	5.106	2.163	5.409	1.677	2.671	1.483	1.358	5.786	1.079	0.77	1.07	0.882448	0.529	0.373787	0.237	0.934811	0.766	0.289819	0.000473	0.46154	0.333	0.256288	0.00137	0.234755	0.000984	0.186474	0.000232	0.13306	0.000167	0.18489	0.000152	0.943985	0.814	1.91196	0.504	1.28972	0.721	0.809869	0.865	2.02542	0.629	0.627939	0.57	0.794335	0.295	0.727596
Pjdr2_0940	pyridoxal phosphate-dependent enzyme	14.933	2.1e-07	9.007	2.976	9.573	1.057	5.051	0.834	0.773	8.923	0.408	0.241	0.254	1.00937	0.968	0.333556	0.224	1.07285	0.721	0.118464	4.36e-05	0.566082	0.458	0.0934578	0.00023	0.0865737	0.000142	0.0456812	6.27e-05	0.0270487	0.000134	0.028491	0.000168	0.940829	0.786	1.78308	0.543	2.81567	0.185	0.589235	0.655	1.89522	0.651	0.20927	0.0792	0.527657	0.0805	0.48879
Pjdr2_0941	hypothetical protein	27.525	9.21e-10	13.279	6.337	13.197	4.381	9.528	2.67	2.803	13.013	1.719	1.33	0.955	1.02042	0.813	0.486981	0.129	1.01407	0.918	0.336674	0.000333	0.732131	0.408	0.205181	0.000297	0.215402	0.000142	0.132099	4.49e-05	0.102227	1.67e-05	0.0733725	1.04e-05	1.00626	0.979	1.39377	0.476	1.44645	0.354	0.665155	0.474	1.3851	0.648	0.459855	0.089	0.613267	0.0563	0.643816
Pjdr2_0942	PfkB domain-containing protein	18.547	3.16e-08	20.652	12.825	19.234	11.535	15.309	7.094	8.054	20.243	6.354	5.048	5.83	1.02024	0.64	0.633545	0.139	0.950183	0.53	0.569859	0.000422	0.756253	0.304	0.350434	2.44e-05	0.397873	6.29e-05	0.313913	0.000136	0.249389	0.00014	0.288002	9.56e-06	1.07373	0.473	1.34908	0.367	1.11176	0.69	0.837742	0.661	1.25644	0.658	0.753529	0.338	0.788979	0.131	0.895786
Pjdr2_0943	GntR family transcriptional regulator	20.285	1.44e-08	22.167	16.306	22.989	16.523	21.392	11.955	13.565	22.678	9.631	7.929	8.543	0.977467	0.723	0.719009	0.187	1.01374	0.861	0.728615	0.00195	0.943289	0.721	0.527151	7.29e-05	0.598179	0.00153	0.424687	0.000647	0.349624	0.000242	0.376696	1.25e-05	0.964222	0.681	1.03623	0.879	0.986815	0.964	0.762236	0.318	1.07468	0.81	0.77242	0.149	0.709967	0.0623	0.805627
Pjdr2_0944	hypothetical protein	16.263	1.01e-07	90.699	80.46	95.374	92.659	88.236	78.621	79.862	91.825	72.559	53.634	46.685	0.98774	0.883	0.876229	0.325	1.03865	0.563	1.00908	0.912	0.960909	0.764	0.856205	0.0279	0.86972	0.111	0.790191	0.0453	0.584093	0.00236	0.508417	0.000427	0.950983	0.513	1.02792	0.883	0.868346	0.252	0.911875	0.582	1.0809	0.722	1.05013	0.727	0.908558	0.414	0.922899
Pjdr2_0945	hypothetical protein	9.93	6.24e-06	104.25	112.288	102.41	137.377	110.431	105.838	133.109	115.67	131.522	92.038	98.278	0.901275	0.0657	0.970764	0.791	0.885365	0.0224	1.18766	0.024	0.954709	0.589	0.915006	0.0538	1.15077	0.0333	1.13705	0.117	0.795693	0.0735	0.849643	0.0356	1.01797	0.749	0.944031	0.612	0.817374	0.092	1.01682	0.909	0.927366	0.625	1.244	0.0713	0.988076	0.915	1.24266
Pjdr2_0946	hypothetical protein	5.577	0.000442	121.084	138.136	122.972	151.666	143.737	142.482	209.713	131.361	176.298	124.812	140.338	0.921765	0.396	1.05158	0.807	0.936138	0.446	1.15457	0.154	1.09421	0.532	1.08466	0.317	1.59646	0.00191	1.34209	0.0432	0.950145	0.696	1.06834	0.58	0.984647	0.865	0.842402	0.296	0.910794	0.576	0.961036	0.862	0.855537	0.504	1.05516	0.72	0.840663	0.167	1.23734
Pjdr2_0947	AraC family transcriptional regulator	60.122	6.71e-13	91.986	35.858	35.416	54.595	36.483	38.163	48.058	30.175	40.264	32.522	44.608	3.04839	1.01e-05	1.18832	0.0867	1.17367	0.0139	1.80927	0.000322	1.20902	0.0453	1.26472	0.00284	1.59264	0.000702	1.33435	0.00667	1.07778	0.572	1.4783	0.000571	2.59732	4.69e-05	2.52138	0.000646	0.656796	0.00587	0.98288	0.878	0.970759	0.825	1.49648	0.0089	0.83782	0.0875	1.05506
Pjdr2_0948	sensor with HAMP domain	39.853	3.15e-11	48.472	18.048	19.082	29.665	20.23	22.259	24.09	17.362	20.111	16.101	19.824	2.79178	1.45e-05	1.03948	0.637	1.09904	0.0819	1.70861	0.00029	1.16518	0.0568	1.28203	0.00186	1.38751	0.00215	1.15829	0.0397	0.927336	0.572	1.1418	0.231	2.5402	0.000157	2.396	0.000745	0.608379	0.00327	0.892118	0.236	0.943234	0.66	1.46639	0.00792	0.834798	0.0648	0.90348
Pjdr2_0949	binding-protein-dependent transport system inner membrane protein	479.66	0	3601.77	2.196	2.12	3.067	2.015	2.573	3.795	2.482	4.191	2.324	2.381	1451.33	3.52e-07	0.884865	0.437	0.854367	0.234	1.23601	0.0936	0.812118	0.423	1.03661	0.693	1.52914	0.0123	1.68871	0.0101	0.936646	0.668	0.959289	0.732	1698.72	9.4e-07	1787.09	2.71e-05	0.715907	0.0469	1.08958	0.785	1.05202	0.932	1.52195	0.148	1.10435	0.56	1.62907
Pjdr2_0950	binding-protein-dependent transport system inner membrane protein	378.994	0	5521.9	4.752	6.401	4.938	3.506	4.216	5.453	3.685	17.486	4	6.26	1498.38	3.52e-07	1.28945	0.282	1.737	0.000911	1.3399	0.0723	0.951358	0.834	1.14406	0.128	1.47971	0.0989	4.74492	1.87e-05	1.08549	0.536	1.69858	0.00196	862.624	9.21e-07	1574.99	1.59e-05	0.962347	0.888	1.35538	0.314	1.82581	0.193	1.40841	0.207	3.20665	0.00462	4.14744
Pjdr2_0951	licheninase	269.327	0	170.168	0.833	0.434	0.281	0.491	0.571	0.434	2.118	0.572	0.221	0.184	80.3517	3.66e-06	0.39323	0.00497	0.204754	2.32e-05	0.132754	4.89e-05	0.231799	0.00119	0.269478	5.99e-05	0.205104	6.83e-05	0.269886	3.28e-05	0.104228	1.83e-06	0.0866572	5.65e-07	392.431	1.13e-05	346.644	8.63e-05	2.9621	0.00442	1.69643	0.109	0.883324	0.784	0.572711	0.0861	1.31585	0.128	1.00151
Pjdr2_0952	glycoside hydrolase	93.405	1.03e-14	124.133	1.524	1.138	0.605	0.838	0.871	0.847	5.067	1.133	0.418	0.477	24.4959	6.93e-06	0.300748	0.00862	0.224616	0.00191	0.119381	2.97e-05	0.165296	0.00044	0.171784	5e-05	0.167208	6.27e-05	0.223551	5e-05	0.08249	6.49e-06	0.0941617	0.000107	109.057	0.000209	148.195	0.00012	2.51924	0.0151	1.81945	0.116	1.35887	0.644	0.722225	0.236	1.33696	0.146	1.30135
Pjdr2_0953	extracellular solute-binding protein	69.219	1.78e-13	5381.29	5.042	8.814	2.648	3.497	2.063	6.225	4.408	21.281	2.704	2.081	1220.93	3.52e-07	1.14393	0.836	1.99968	0.000254	0.600766	0.00239	0.793459	0.668	0.468011	8.32e-05	1.41229	0.545	4.82827	1.73e-05	0.613383	0.00886	0.472182	0.000188	610.563	9.4e-07	1538.74	0.000384	1.90413	0.239	1.4417	0.659	2.5202	0.371	0.757148	0.627	3.41875	0.0878	10.3166
Pjdr2_0954	sensor with HAMP domain	19.036	2.51e-08	10.769	3.028	2.9	3.647	2.786	2.881	2.867	3.886	2.44	2.162	3.351	2.77128	0.000226	0.779181	0.33	0.746415	0.0302	0.938606	0.568	0.716951	0.145	0.741427	0.025	0.737739	0.0296	0.628016	0.0164	0.556354	0.00729	0.862483	0.167	3.71278	0.000122	3.86537	0.00469	0.830147	0.383	1.0868	0.798	1.0411	0.928	1.30916	0.219	0.851271	0.274	0.847037
Pjdr2_0955	AraC family transcriptional regulator	34.548	1.17e-10	12.344	4.175	3.378	2.936	2.98	3.191	3.082	5.213	2.684	2.413	3.086	2.36798	3.58e-05	0.800885	0.249	0.647986	0.000317	0.563203	0.000278	0.571648	0.00241	0.612112	0.00413	0.591241	0.000155	0.514956	0.00134	0.462792	0.000655	0.591941	0.000471	3.65436	7.86e-05	4.14237	0.000576	1.42202	0.0745	1.40101	0.122	1.13354	0.54	0.985228	0.923	0.870974	0.301	0.841276
Pjdr2_0956	extracellular solute-binding protein	22.083	6.71e-09	2.836	1.749	1.015	1.008	0.786	1.094	1.56	2.207	0.679	1.09	1.345	1.28465	0.0398	0.792495	0.141	0.459929	0.000806	0.456641	0.00221	0.355962	0.000975	0.495815	0.00085	0.706586	0.0334	0.307652	0.000471	0.493674	0.00178	0.60952	0.00162	2.79315	0.00119	3.60896	0.00205	1.73549	0.0174	2.22635	0.00488	1.29207	0.41	1.28284	0.241	0.435406	0.00801	0.620497
Pjdr2_0957	binding-protein-dependent transport system inner membrane protein	6.155	0.000226	1.22	1.158	0.502	0.427	0.571	0.697	0.747	1.315	0.538	0.527	1.021	0.927494	0.434	0.880366	0.394	0.381593	0.0139	0.324764	0.00535	0.434609	0.0198	0.530157	0.00843	0.567973	0.000631	0.409149	0.000169	0.400947	0.000131	0.776689	0.18	2.43058	0.045	2.13409	0.0651	2.71079	0.0177	2.02565	0.0564	0.878015	0.872	0.747254	0.484	0.720367	0.03	0.771752
Pjdr2_0958	binding-protein-dependent transport system inner membrane protein	13.37	5.4e-07	1.397	1.558	0.562	0.728	0.754	0.772	1.044	1.409	0.561	0.574	1.613	0.99149	0.982	1.10534	0.552	0.39867	0.00133	0.516463	0.000912	0.534733	0.00243	0.547558	0.00298	0.740876	0.0465	0.397707	0.00389	0.407064	0.000693	1.14431	0.179	2.48699	0.0243	1.85418	0.068	2.14022	0.00385	2.0671	0.0052	0.745551	0.368	0.965834	0.794	0.536807	0.0385	0.726329
Pjdr2_0959	sulfatase	8.254	2.65e-05	15.417	15.623	20.407	14.508	19.114	15.027	14.444	17.711	12.685	16.094	11.924	0.870444	0.0266	0.882101	0.324	1.1522	0.0375	0.819132	0.0141	1.07918	0.568	0.84846	0.00645	0.815525	0.0125	0.716205	0.000979	0.908676	0.465	0.673236	0.000901	0.755461	0.0111	0.806577	0.21	1.07687	0.556	0.817379	0.267	1.06766	0.792	0.759031	0.0979	0.878213	0.118	0.844124
Pjdr2_0960	non-specific serine/threonine protein kinase	27.147	1.05e-09	49.48	51.249	45.532	95.184	44.658	80.025	76.8	61.366	89.294	46.839	98.499	0.80631	0.00915	0.835139	0.166	0.741984	0.00161	1.5511	0.0023	0.727738	0.00703	1.30406	0.00322	1.25151	0.0136	1.45511	0.00188	0.763284	0.103	1.60511	0.000355	1.08669	0.265	1.10797	0.349	0.538418	0.00533	1.14758	0.302	1.01958	0.918	2.1314	0.00201	1.16268	0.144	1.11582
Pjdr2_0961	extracellular solute-binding protein	3.513	0.00717	2.188	1.847	2.352	1.927	2.408	2.389	1.938	2.484	2.005	1.625	1.472	0.880857	0.331	0.743721	0.184	0.946991	0.708	0.775747	0.0763	0.969412	0.878	0.961964	0.772	0.780409	0.126	0.807226	0.128	0.654031	0.058	0.592751	0.0207	0.930164	0.437	0.90865	0.556	0.958716	0.778	0.767188	0.185	0.976871	0.946	0.800224	0.144	1.03436	0.774	0.839143
Pjdr2_0962	binding-protein-dependent transport system inner membrane protein	5.189	0.000708	1.223	1.817	1.31	1.306	1.685	1.882	1.244	2.312	1.677	1.25	1.572	0.529303	0.005	0.786067	0.166	0.566872	0.0157	0.564794	0.0103	0.729121	0.0551	0.814302	0.138	0.538321	0.00392	0.725345	0.0309	0.540932	0.0136	0.68004	0.0336	0.933725	0.731	0.725946	0.0624	1.39178	0.0543	1.0781	0.496	0.777473	0.403	0.774623	0.126	1.34742	0.0223	0.890757
Pjdr2_0963	binding-protein-dependent transport system inner membrane protein	2.879	0.0194	0.965	1.494	0.936	0.848	0.984	0.935	0.778	1.502	0.879	0.598	1.159	0.642551	0.0258	0.994522	1	0.623036	0.11	0.564551	0.00999	0.655333	0.146	0.622472	0.0386	0.518156	0.00379	0.584863	0.0923	0.398036	0.00111	0.771825	0.163	1.03132	0.938	0.980495	0.967	1.76162	0.0492	1.51758	0.238	0.950717	0.953	0.861471	0.589	1.12874	0.691	0.939581
Pjdr2_0964	S-layer protein	20.367	1.38e-08	1.574	1.755	2.182	1.909	2.475	2.176	1.754	2.388	1.562	2.024	1.013	0.659342	0.00578	0.734892	0.0246	0.913813	0.236	0.799578	0.0163	1.03635	0.739	0.911428	0.155	0.734422	0.0036	0.654149	0.00479	0.847663	0.227	0.424245	0.000309	0.721528	0.0286	0.636213	0.0267	0.9191	0.341	0.709113	0.0207	0.881758	0.492	0.771529	0.0434	0.8907	0.259	0.717719
Pjdr2_0965	extracellular solute-binding protein	62.558	4.66e-13	1.608	4.468	1.882	3.149	1.396	3.968	4.191	6.087	2.193	1.522	1.742	0.264241	0.000178	0.734001	0.0206	0.30912	1.66e-05	0.51737	0.000527	0.229429	1.26e-05	0.651935	0.000569	0.688623	0.000726	0.360224	3.93e-05	0.250132	1.33e-05	0.286207	7.44e-05	0.854817	0.365	1.15173	0.451	1.41872	0.0242	3.19925	0.000162	1.34734	0.121	2.25503	0.00134	0.523107	0.000831	0.552545
Pjdr2_0966	sensor with HAMP domain	35.557	8.93e-11	1.263	3.278	1.634	1.84	1.23	2.874	2.602	5.338	1.012	0.884	0.525	0.23659	6.83e-05	0.614091	0.059	0.306064	0.000306	0.344682	0.000607	0.230445	0.000236	0.538353	0.00182	0.487384	0.000917	0.189636	3.29e-05	0.165598	2.93e-05	0.098269	2.82e-05	0.773009	0.171	1.02667	0.918	1.78162	0.0345	2.66481	0.0064	1.32814	0.429	1.49572	0.084	0.38909	0.00109	0.352252
Pjdr2_0967	AraC family transcriptional regulator	30.239	3.89e-10	2.393	6.428	2.695	3.528	2.595	5.666	4.819	9.747	2.999	2.201	2.657	0.245545	7.82e-05	0.659495	0.025	0.276482	6.31e-06	0.361892	0.000134	0.266178	2.79e-05	0.581261	0.000228	0.494366	0.000194	0.307628	0.00195	0.225816	1.04e-05	0.272592	3.7e-05	0.888104	0.38	0.922486	0.628	1.82235	0.00749	2.47765	0.00114	1.03871	0.774	1.35959	0.0383	0.622267	0.0916	0.529242
Pjdr2_0968	GerA spore germination protein	25.198	2.04e-09	0.112	2.112	0.301	0.636	0.332	0.587	1.38	0.871	0.422	0.405	1.828	0.128471	7.53e-05	2.42542	0.0178	0.345297	0.00505	0.730834	0.226	0.381273	0.000685	0.673605	0.00723	1.58453	0.00301	0.484602	0.0318	0.465545	0.0213	2.0996	0.00229	0.37206	0.025	0.336952	0.00679	3.3187	0.0113	6.36136	0.000749	0.905641	0.841	1.91683	0.0534	0.305832	0.00984	0.719416
Pjdr2_0969	spore germination protein	11.665	1.69e-06	0.271	1.72	0.514	0.57	0.766	0.573	1.031	0.892	0.512	0.524	1.072	0.303981	0.0163	1.92945	0.0174	0.576636	0.0145	0.639293	0.0312	0.859004	0.284	0.643005	0.00764	1.15611	0.511	0.574186	0.00282	0.587526	0.00313	1.20177	0.178	0.527163	0.182	0.353876	0.0645	3.0181	0.00348	2.24614	0.00487	0.671284	0.263	0.744225	0.152	0.496652	0.0243	0.892973
Pjdr2_0970	Ger(x)C family germination protein	9.772	7.1e-06	0.191	1.199	0.337	0.312	0.35	0.425	0.95	0.686	0.303	0.313	0.804	0.278659	0.000923	1.74807	0.049	0.49071	0.00516	0.455464	0.00282	0.509888	0.00776	0.620018	0.251	1.38494	0.177	0.441025	0.00528	0.455784	0.0236	1.17191	0.301	0.567869	0.0434	0.54651	0.0445	3.838	0.00165	3.42835	0.00168	0.962387	0.917	0.893263	0.516	0.318443	0.00876	0.71131
Pjdr2_0971	hypothetical protein	1.186	0.354	0.004	0.368	0.003	0.17	0.373	0.025	0.028	0.003	0.003	0.126	0.064	1.31464	0.947	120.689	0.111	0.979039	1	55.8636	0.0889	122.476	0.0711	8.22313	0.493	9.34268	0.473	0.963664	1	41.2711	0.0676	21.0799	0.369	1.34279	0.959	0.0107339	0.179	2.16041	0.0724	0.985406	0.994	0.00799373	0.303	0.456119	0.108	0.103146	0.508	0.117189
Pjdr2_0972	hypothetical protein	14.996	2.03e-07	60.552	130.201	35.29	49.029	39.708	39.433	62.799	78.708	58.034	73.191	49.514	0.769326	0.00696	1.65423	0.0108	0.448369	3.05e-05	0.622918	0.0979	0.504494	0.000414	0.501009	6.3e-05	0.797878	0.0154	0.737334	0.0383	0.929908	0.619	0.629088	0.0023	1.71583	0.000627	1.52495	0.0105	2.65562	0.0154	3.279	0.000331	0.88875	0.382	1.23474	0.484	0.924119	0.57	1.4717
Pjdr2_0973	periplasmic binding protein/LacI transcriptional regulator	81.02	3.96e-14	2.798	7.984	2.536	4.84	2.173	11.725	11.979	13.175	3.849	2.924	3.701	0.212409	1.36e-05	0.605999	0.0271	0.192502	1.39e-05	0.36738	0.000906	0.164909	5.68e-05	0.889952	0.137	0.909217	0.316	0.29212	0.000133	0.221968	1.04e-05	0.280909	2.16e-05	1.10341	0.27	1.28804	0.121	1.64952	0.0396	3.67475	0.000924	1.16733	0.521	2.22777	0.00858	0.321288	0.000562	0.328243
Pjdr2_0974	histidine kinase	105.782	3.14e-15	2.744	11.052	2.915	5.464	2.461	12.24	12.366	17.658	5.774	3.994	3.423	0.155374	1.35e-05	0.625867	0.0239	0.165071	2.13e-06	0.309457	7.49e-05	0.139385	0.000111	0.693161	0.000769	0.700289	0.00143	0.326966	4.7e-05	0.2262	8.31e-06	0.193818	8.58e-06	0.94125	0.551	1.11471	0.651	2.02247	0.00503	4.4902	0.00105	1.18428	0.588	2.22016	0.00822	0.466901	0.000368	0.471703
Pjdr2_0975	AraC family transcriptional regulator	48.232	5.32e-12	4.715	18.096	5.985	8.805	5.355	16.556	14.125	29.305	6.976	4.422	5.388	0.160879	6.41e-05	0.617504	0.0264	0.204227	6.74e-06	0.300461	0.000252	0.182727	0.000148	0.564932	0.000598	0.482011	0.000221	0.238053	0.000166	0.150884	7.35e-06	0.183866	7.53e-06	0.787748	0.167	0.880437	0.622	2.05519	0.00871	3.37938	0.00191	1.11766	0.695	1.64432	0.0468	0.493876	0.00707	0.421384
Pjdr2_0976	D-xylose ABC transporter periplasmic substrate-binding protein	47.739	5.85e-12	5.955	20.392	6.573	10.103	7.361	19.323	12.174	41.686	7.542	4.033	4.472	0.142843	2.85e-05	0.489187	0.00539	0.157681	3.09e-06	0.24236	0.000108	0.176574	9.23e-06	0.463542	7.21e-05	0.292052	0.000547	0.180914	0.000116	0.096736	2.22e-06	0.107282	2.07e-05	0.905898	0.516	0.808968	0.216	2.01843	0.00889	2.77043	0.000948	0.893001	0.453	1.37257	0.0673	0.619458	0.0902	0.390285
Pjdr2_0977	sugar uptake ABC transporter periplasmic solute-binding protein	96.399	7.62e-15	3.115	2.766	5.656	3.922	154.236	76.2	1747.94	9.171	8.397	3.795	1.092	0.33964	0.00899	0.301634	0.00569	0.616712	0.00468	0.427627	0.00152	16.817	2.48e-05	8.30838	9.05e-07	190.585	2.95e-07	0.915586	0.297	0.413743	0.11	0.119113	0.000115	0.550728	0.127	0.0201963	0.00069	0.705367	0.209	0.0179363	8.46e-05	0.036672	0.000343	0.0254283	0.000134	0.00480408	1.82e-06	0.1102
Pjdr2_0978	ABC transporter	430.279	0	1.627	2.354	3.757	3.037	80.175	30.887	537.992	5.27	2.938	2.03	0.787	0.308754	0.000106	0.446668	0.00409	0.712932	0.00232	0.576208	0.00555	15.2133	2.2e-05	5.86081	1.37e-06	102.084	3.23e-07	0.557459	0.000915	0.385106	0.000727	0.149289	1.28e-05	0.433077	0.00313	0.020295	8.63e-05	0.775185	0.208	0.0293603	5.35e-05	0.0468623	0.000238	0.0378752	0.000143	0.00546076	5.52e-06	0.0951163
[truncated: 5,236 more rows]
[truncated: 15 more columns]
